# Supplementary material for: Cross-Species Analysis of Gene Expression and Function in Prefrontal Cortex, Hippocampus and Striatum
Source: PLoS One. 2016 Oct 7;11(10):e0164295. doi: 10.1371/journal.pone.0164295 (PMC5055290; doi:10.1371/journal.pone.0164295)
Supplement: S1 Table — (XLSX) [file pone.0164295.s003.xlsx]

## Sheet: Sheet1
S1 Table. Basic information of gene expression profiles from human regional brain tissues.
Tissue	Platform	GSE accession	Subregion	Sample size	Gender	Age(average)	ACI	References
PFC	HG-U133A	GSE45642	dorsolateral prefrontal cortex	157	F=42,M=115	18-79 (55.3)	0.799	PMID:23671070
PFC	HG-U133_Plus_2	GSE11512	dorsolateral prefrontal cortex	16	F=6, M=10	20-83 (46.4)	0.872	PMID:19307592
PFC	HG-U133_Plus_2	GSE17612	prefrontal cortex (Brodman area 10)	23	F=11,M=12	25-94 (69.0)		PMID:19255580
PFC	HG-U133_Plus_2	GSE53987	prefrontal cortex (Brodman area 46)	19	F=9, M=10	36-65 (48.1)		-
PFC	HG-U133_Plus_2	GSE13564	dorsolateral prefrontal cortex	13	F=4, M=9	20-49 (31.8)		PMID:19457239
HIP	HG-U133A	GSE45642	-	73	F=21,M=52	32-77 (56.1)	0.868	PMID:23671070
HIP	HG-U133_Plus_2	GSE48350	-	43	F=20,M=23	20-99 (62.5)	0.905	PMID:18832152
HIP	HG-U133_Plus_2	GSE53987	-	18	F=9, M=9	22-68 (48.2)		-
STR	HG-U133A	GSE3790	caudate nucleus	32	F=9, M=23	22-94 (58.4)	0.953	PMID:16467349
STR	HG-U133_Plus_2	GSE11512	caudate nucleus	5	F=1, M=4	23-46 (31.6)	0.88	PMID:19307592
STR	HG-U133_Plus_2	GSE53987	associative striatum	18	F=8, M=10	22-68 (48.4)		-
STR	HG-U133_Plus_2	GSE33010	caudate nucleus	7	F=2, M=5	20-76 (43.1)		PMID:22920253
Note: PFC represents prefrontal cortex; HIP represents hippocampus; STR represents striatum. All the donors of these tissues were diagnosed with no mental or neurological disorders. F represents female and M represents male. "-" represents unknown. Datasets coming from HG-U133A are highlighted in yellow; datasets coming from HG-U133_Plus_2 are highlighted in green. ACI is calculated using Pearson…
