# Supplementary material for: Cross-Species Analysis of Gene Expression and Function in Prefrontal Cortex, Hippocampus and Striatum
Source: PLoS One. 2016 Oct 7;11(10):e0164295. doi: 10.1371/journal.pone.0164295 (PMC5055290; doi:10.1371/journal.pone.0164295)
Supplement: S2 Table — (XLSX) [file pone.0164295.s004.xlsx]

## Sheet: Sheet1
S2 Table. Basic information of gene expression profiles from mouse regional brain tissues.
Tissue	Platform	GSE accession	Subregion	Sample size	ACI	References
PFC	Mouse430A_2	GSE4675	3 mm caudal of the frontal pole	13	0.983	PMID: 17013924
PFC	Mouse430_2	GSE9471	-	12	0.868	PMID: 18028544
PFC	Mouse430_2	GSE10784	-	10		PMID: 18469815; PMID: 23332760
PFC	Mouse430_2	GSE20160	approximately 2.5 mm to 2.0 mm anterior to Bregma	29		PMID: 20659173
PFC	Mouse430_2	GSE25926	-	3		PMID: 21435241
PFC	Mouse430_2	GSE28515	Medial prefrontal cortex	33		PMID: 22511924; PMID: 26948279
HIP	Mouse430A_2	GSE56772	-	25	0.991	No
HIP	Mouse430_2	GSE4034	-	12	0.911	PMID: 18363093
HIP	Mouse430_2	GSE4035	-	12		PMID: 17309658
HIP	Mouse430_2	GSE8239	Complete hippocampus (left side)	4		PMID: 18283665
HIP	Mouse430_2	GSE10784	-	10		PMID: 18469815; PMID: 23332760
HIP	Mouse430_2	GSE13799	-	12		-
HIP	Mouse430_2	GSE26025	left hippocampus	3		PMID: 21857948
HIP	Mouse430_2	GSE33302	-	9		PMID: 22930738
HIP	Mouse430_2	GSE40377	-	6		PMID: 20923867
HIP	Mouse430_2	GSE49030	-	9		PMID: 24146943
STR	Mouse430A_2	GSE29647	striatum and nucleus accumbens	6	0.973	PMID: 23764776
STR	Mouse430_2	GSE19534	dorsal and ventral striatum	6	0.927	PMID: 20056137
STR	Mouse430_2	GSE26024	caudal to rostral striatum	20		PMID: 21455293
STR	Mouse430_2	GSE29681	-	7		PMID: 21785217
STR	Mouse430_2	GSE40377	-	5		PMID: 20923867
STR	Mouse430_2	GSE51678	-	4		PMID: 25130559
STR	Mouse430_2	GSE60413	-	9		PMID: 25296918
Note: PFC represents prefrontal cortex; HIP represents hippocampus; STR represents striatum. All the related mice are adult, and most of them are C57BL/6 strains or their hybrid strains. Datasets coming from HG-U133A are highlighted in yellow; datasets coming from HG-U133_Plus_2 are highlighted in green. ACI is calculated using Pearson Correlation Coefficient based on log2-transformed signal inte…
