# Supplementary material for: Cross-Species Analysis of Gene Expression and Function in Prefrontal Cortex, Hippocampus and Striatum
Source: PLoS One. 2016 Oct 7;11(10):e0164295. doi: 10.1371/journal.pone.0164295 (PMC5055290; doi:10.1371/journal.pone.0164295)
Supplement: S3 Table — (XLSX) [file pone.0164295.s005.xlsx]

## Sheet: PFC
The highly expressed genes in PFC, HIP and STR from human and mouse are shown as Entrez ID. Species specific genes are highlighted in yellow.
Human PFC			Mouse PFC			Human HIP			Mouse HIP			Human STR			Mouse STR
HG-U133A	HG-U133_Plus_2	Intersection	Mouse430A_2	Mouse430_2	Intersection	HG-U133A	HG-U133_Plus_2	Intersection	Mouse430A_2	Mouse430_2	Intersection	HG-U133A	HG-U133_Plus_2	Intersection	Mouse430A_2	Mouse430_2	Intersection
10376	4512	16	218963	218963	11302	2023	376267	12	218963	66199	11429	4512	649159	16	218963	218963	11429
84790	4536	18	101056619	668548	11429	10959	100507113	16	75620	70747	11461	4536	6171	18	75620	234593	11461
7314	6171	29	234593	14319	11461	4124	873	18	101056619	104718	11465	6171	26809	29	18546	18546	11465
6171	8404	37	75620	234593	11465	7107	23057	37	14433	94186	11515	26809	84790	37	17721	101056619	11518
8404	7314	60	12709	434428	11518	26090	58533	60	279067	77407	11518	7314	7314	60	279067	20090	11538
26809	84790	71	14433	101056619	11538	441263	114908	71	14319	320910	11538	7316	1915	71	19941	14319	11566
1072	7316	103	434428	17721	11566	6203	8775	103	234593	75398	11539	7178	7178	81	14433	17721	11632
2597	1123	118	668548	19241	11632	197370	9672	118	668548	13175	11674	6147	1072	87	668548	668548	11668
7316	2597	120	17721	20090	11674	57180	6750	120	11465	74564	11676	5121	60	103	20090	279067	11674
1915	27018	163	19241	70350	11676	55032	474384	142	17721	320541	11702	7846	10376	120	101056619	19241	11676
100302143	26809	166	16765	13010	11702	253980	1020	163	20090	100503572	11732	8404	2597	163	14319	13010	11702
60	7280	183	101488143	279067	11732	5602	3612	166	13010	12568	11737	5354	7316	166	67671	101056029	11732
7178	60	217	13010	101056328	11739	79033	6324	183	67891	18082	11739	2597	8404	183	234593	101056328	11735
1123	7846	226	22142	16765	11740	89927	27339	187	13628	76900	11757	27018	6209	217	433745	12709	11739
27018	7532	230	14319	22142	11757	1120	10921	217	23980	107702	11769	6161	6147	223	12857	19941	11740
5478	3320	231	13628	12857	11764	2180	56616	223	434428	20661	11773	84790	5121	226	11947	11465	11757
2509	7178	273	84704	101056029	11769	1211	54469	226	19941	52592	11777	6222	2670	230	13010	67671	11769
10409	6252	274	433745	11947	11771	908	10057	230	19241	100504524	11782	71	6232	231	20091	12857	11773
6147	1808	292	11465	67671	11773	409	23504	231	15444	216860	11784	3320	4900	271	19241	433745	11777
55450	7114	293	11984	12709	11777	5862	23220	274	433745	66401	11785	2512	71	274	18619	434428	11782
6209	4190	310	20364	19941	11784	9778	490	292	64294	223649	11792	5730	100302143	292	15444	12861	11785
6616	4697	321	22629	12861	11785	87	4043	293	20091	231915	11803	60	27018	293	100504632	214931	11803
2670	7447	333	667847	11984	11803	51307	64838	308	13806	65079	11804	2509	6222	308	101056328	11947	11816
6232	4900	334	11947	11465	11804	26519	100996626	310	12861	217866	11816	730029	5478	328	67891	22142	11837
7280	9168	347	50884	19215	11816	54812	2534	321	104001	20510	11837	63982	5730	333	11465	104001	11852
5354	6133	348	279067	433745	11837	115752	2029	333	20614	668661	11852	6133	2512	334	12709	228033	11858
1337	55859	351	101056328	13602	11838	100653247	7798	334	64011	225642	11899	728643	5354	341	12861	64294	11931
8848	6147	377	20090	22629	11840	100130093	23154	347	67671	22214	11931	4900	6228	347	101056544	18823	11933
1808	6812	381	667414	101056544	11842	6741	83604	348	11674	56279	11932	6170	6161	348	101056029	67186	11938
6812	3945	402	20614	100504632	11844	5863	2983	351	101056029	69367	11933	6191	439921	351	666648	18619	11941
7846	71	460	18746	234267	11852	51084	3276	358	22139	217718	11946	93621	728658	377	100046151	54127	11946
6228	2509	468	12861	228033	11858	9553	9806	377	13602	232664	11947	728658	619562	381	67186	20091	11947
71	5354	476	228033	54127	11899	23414	51308	391	12759	100043882	11950	1123	10777	402	64294	11984	11950
10313	1345	477	67671	20091	11931	7159	51101	402	11803	17169	11957	7532	84546	460	100862595	667414	11957
4900	93621	478	100046151	13682	11932	29979	6663	468	667847	216892	11958	84152	3208	468	20614	100504632	11958
6229	481	481	19215	214931	11933	51100	6396	475	18746	15185	11964	1152	1471	471	667847	19055	11964
6133	6222	488	12857	104001	11938	7319	26017	476	26562	225010	11972	84546	7846	475	100045367	13682	11972
6222	85390	490	11674	667414	11941	23620	10106	477	12857	12669	11984	9168	4502	476	27176	666648	11984
226	10962	506	21912	13806	11946	51324	138046	478	108699	71538	12017	6164	116938	477	104001	20364	12017
728643	27020	509	64294	67891	11947	1185	30836	481	100862595	104859	12069	6155	6122	481	56455	234267	12069
9168	6161	515	18951	64294	11950	11140	8140	482	228033	631033	12070	55859	26820	482	12759	11816	12070
6161	23787	516	19122	13628	11957	54529	6185	490	20364	171508	12140	27020	728643	488	100046223	667035	12176
57142	5217	518	64011	667847	11958	651746	157567	506	84704	56297	12176	23787	6229	490	100040416	667847	12215
6129	6857	521	104001	11461	11964	25793	6307	509	19122	245404	12215	6167	6129	506	100039731	101056544	12259
2512	4946	522	13806	23980	11972	9686	11167	516	67186	229706	12261	84833	730029	509	84704	16765	12261
4190	84833	523	101056029	18645	11984	1657	5885	518	100043813	14226	12294	116938	2509	515	13806	23980	12294
3320	84546	526	18197	11816	12017	5898	116138	521	50884	16173	12297	7280	6155	516	12866	100862595	12297
10962	728643	527	27176	20364	12034	389898	23017	522	667414	104175	12301	1808	6164	518	16898	18245	12301
6252	6647	529	11461	16898	12069	7917	10140	523	12709	56249	12315	4697	4155	521	54127	70350	12315
7447	2512	533	23980	50884	12070	23215	10598	526	22142	22628	12317	3945	6170	522	110323	13602	12317
5217	116938	534	18546	100045367	12140	93627	10367	527	56455	54391	12323	100508408	226	526	11816	434434	12323
481	6155	535	16898	170638	12176	6894	10947	529	12891	64297	12325	4190	6133	527	434434	12866	12336
230	728658	537	234267	667035	12215	2950	56942	533	11947	432467	12336	5037	5860	529	629595	13628	12343
23787	11075	567	21838	64011	12261	10651	1620	534	19215	20022	12343	51372	3945	533	640050	13807	12348
2823	6191	664	100504632	100046223	12294	5537	10657	535	11816	107271	12348	11345	1123	534	20103	67891	12349
728658	6170	665	13602	27176	12297	54946	5900	537	27176	66498	12349	1345	100500804	535	667414	100045367	12387
7345	51372	682	101056544	19122	12315	22818	9861	567	21912	100862604	12387	481	6176	537	667035	18645	12408
84546	6152	689	67891	639390	12317	55922	8019	664	19055	71994	12408	5530	6191	567	18574	50884	12452
3945	1938	746	27050	67186	12323	145781	54915	665	54127	12308	12424	100500804	1337	576	108699	11803	12453
619562	5037	754	70350	18245	12325	10467	51727	682	229791	245867	12453	646658	1808	613	19049	12759	12457
1759	51669	770	22153	101488143	12336	9724	25843	689	100045367	66117	12457	6415	57142	665	228033	22186	12461
6122	1152	801	12866	666648	12343	26050	10826	740	640050	66586	12461	2495	645745	682	23980	100046223	12465
116938	5223	808	100045688	434434	12348	10966	56654	746	14109	13495	12465	767557	3320	689	100043813	100045688	12466
5730	2823	815	12631	100862433	12349	6184	23766	754	100046151	20193	12466	1410	11345	718	18823	27176	12468
6176	6164	816	13629	13199	12387	1307	7164	760	100039731	19736	12468	4502	55450	738	54405	76808	12520
4155	7102	818	68585	12866	12424	8508	4340	770	11773	51789	12520	7114	567	746	50884	27276	12540
100288332	5730	826	11803	100045688	12453	781	10723	801	110323	19345	12540	6152	7345	754	67184	18574	12631
27020	8655	885	51792	67568	12461	25920	6780	808	100046223	80284	12631	6647	347	760	22186	100862433	12653
26820	730029	966	100045367	110323	12465	92579	2647	815	20394	17313	12653	2664	5037	770	11803	110323	12709
6191	10313	967	14704	11674	12466	124976	1874	816	27207	59125	12709	6143	4190	793	22142	13806	12727
6170	23204	975	54127	11803	12468	387522	1996	826	100504632	66446	12716	4946	975	808	100045688	100504173	12747
6206	10376	1008	13682	12759	12520	55031	55666	873	22629	117146	12725	6235	5217	816	19055	100039731	12757
85390	347746	1016	19941	51792	12540	116254	50809	966	66237	51797	12727	2197	100505503	821	100043876	639390	12759
6647	4753	1020	11816	17448	12631	146223	64121	967	18823	107701	12729	6206	5530	826	101056627	26562	12764
808	5530	1027	110323	12631	12652	391	441263	975	70350	211986	12757	11315	27020	966	68585	11461	12785
1471	100508408	1113	30052	101056627	12653	5977	955	1020	21838	67922	12759	6122	23787	967	103172	16898	12793
8655	6206	1123	18645	100040416	12709	28957	9911	1027	20964	231821	12764	6128	5660	975	19045	20115	12794
101060412	6128	1152	22223	18951	12727	51188	23277	1069	12215	24068	12785	7102	8848	1020	17938	54405	12799
7114	7529	1153	20740	22186	12729	55148	101060433	1113	11461	223499	12793	2824	51142	1051	14870	103172	12805
9284	100505503	1155	108699	629595	12741	10427	23399	1114	13629	20965	12794	51386	6647	1069	20115	100043813	12846
4502	6415	1173	12858	101055761	12757	3959	10120	1123	12866	381979	12799	84707	595100	1123	100862587	629595	12857
6164	65009	1175	67568	100039731	12759	5516	2949	1152	12653	94180	12805	100505503	6143	1152	100041965	666899	12858
3040	6727	1176	18823	67184	12764	1397	6160	1153	18195	12877	12857	5250	63982	1153	18197	101488143	12861
6727	3939	1191	56455	21838	12785	91272	57645	1155	11984	52530	12858	767558	333	1155	13602	51792	12864
55859	8507	1209	106529	20115	12793	8943	23171	1173	15516	217379	12861	3208	58473	1173	16832	100040416	12866
730029	6726	1211	15519	20168	12794	21	2896	1175	13682	68083	12864	8655	6152	1175	11674	20103	12889
5037	11315	1267	66237	19156	12799	30827	259173	1176	18197	76295	12866	6447	481	1176	21333	100043876	12890
100505503	5274	1272	19339	20262	12805	146713	5476	1191	234267	67266	12889	595100	6616	1191	71679	640050	12933
4946	10971	1327	14225	12858	12857	147179	79095	1211	13807	69684	12890	6812	6206	1209	70350	12858	12971
6235	2824	1329	14751	18546	12858	51747	334	1267	67468	320916	12891	4504	55885	1267	21838	16832	12974
6167	1363	1337	57436	100862595	12861	25829	6047	1327	101056627	66054	12933	2697	10313	1327	434428	67184	12978
6155	1759	1340	639390	71679	12864	7415	63917	1329	20740	15519	12971	10971	6156	1329	13682	15516	13001
7102	5250	1345	70495	66237	12866	55737	7043	1340	16765	56295	12974	1347	8933	1340	101055761	19156	13007
498	9445	1347	54405	14225	12876	6829	11222	1345	434434	72475	13001	5660	100288332	1345	20363	101056627	13010
51335	6167	1349	18245	15516	12889	79788	79096	1347	20168	67874	13002	7311	100508408	1347	20364	17448	13014
399491	230	1350	104069	26950	12890	9188	147179	1349	101055761	104444	13010	333	10382	1349	67568	14225	13016
1938	51142	1351	319317	30928	12891	26521	8242	1350	14751	67510	13016	9445	1267	1350	30853	101055761	13030
11075	4131	1363	19156	76252	12933	5636	5764	1351	16898	59095	13030	26820	808	1351	17448	71679	13033
6233	22883	1400	13807	65113	12971	55625	5018	1363	67568	52443	13033	51617	10409	1363	11984	57436	13040
8933	6235	1410	16832	76808	12974	116983	5093	1400	100040416	76303	13040	506	8655	1400	27050	15444	13063
10381	57515	1428	19085	13807	12978	150684	51186	1410	100504173	110355	13063	6726	2550	1410	14225	67568	13116
10983	64112	1431	13429	14433	13001	3759	7779	1428	20262	11502	13116	5223	5579	1428	27276	18746	13135
5223	11345	1460	17751	666899	13007	114088	5796	1431	27050	12328	13135	10858	6167	1431	27207	64011	13167
22883	2495	1463	20103	19339	13010	65985	5597	1460	71679	100504089	13167	3939	9168	1460	66091	14870	13170
6152	10381	1465	18195	330695	13016	10910	27316	1463	12631	15184	13170	10776	767557	1463	67068	22629	13191
3043	6201	1471	12889	12424	13030	64645	2109	1465	11964	432768	13191	6193	7102	1465	22223	101056563	13200
4697	6447	1487	17992	12653	13033	283459	1141	1471	51792	15926	13194	132204	1410	1471	21912	19896	13204
5274	506	1496	17448	20740	13040	5905	27131	1487	30853	14977	13200	6252	23576	1487	75141	17196	13205
51372	55884	1508	56434	14109	13063	9367	64400	1496	14799	68479	13204	6863	4493	1496	26562	14109	13244
347746	100288332	1603	11931	19055	13116	26502	10574	1508	18111	20586	13205	6156	1465	1508	53612	13199	13426
100508408	4675	1622	100046223	20363	13135	81689	56674	1512	17992	67675	13244	6727	101060412	1603	57436	19716	13427
1345	23479	1642	22186	18746	13191	55870	55252	1603	14870	110147	13426	1938	5654	1622	100046297	20363	13429
11315	4747	1653	13653	100504173	13194	6634	80343	1622	106529	211446	13427	4725	5223	1642	100862433	19049	13445
23576	4942	1665	20363	100505064	13200	347862	23677	1642	18645	66253	13429	6201	5179	1653	57423	631966	13476
2495	2026	1718	14109	83767	13205	10106	388650	1653	17751	54397	13445	51142	11337	1690	18245	19122	13489
100500804	8682	1727	67298	26562	13349	116151	23208	1665	57436	68634	13476	975	23095	1718	14109	12864	13602
9643	6156	1738	20964	57436	13426	439	23189	1718	12520	330812	13483	10904	347746	1727	12858	19045	13628
6156	728233	1759	20168	13653	13429	100526694	533	1727	20115	19267	13542	54112	6217	1759	18645	12631	13643
5860	100616408	1804	19055	58243	13445	4061	23412	1759	17448	100737	13602	85390	65108	1804	51792	100041965	13653
54205	440567	1808	667035	14870	13476	58528	23046	1804	22153	231670	13628	1465	6128	1808	14718	70495	13663
11345	26820	1892	67887	70495	13542	5710	2944	1808	101056328	67789	13643	4715	6233	1892	27425	399548	13681
2664	2697	1902	72480	19896	13602	152789	54732	1891	21991	57816	13653	5217	7280	1902	18746	11852	13682
25999	8933	1915	14718	19744	13628	100507246	10552	1892	667035	66467	13663	6135	201725	1915	76709	100046297	13722
7533	51335	1917	101056627	20103	13653	140809	2975	1902	19988	67857	13681	4282	6210	1917	11461	20168	13806
6143	8237	1938	553127	100043813	13663	51520	51307	1915	14225	192650	13682	4493	3040	1938	101055925	170638	13807
567	10383	1952	18751	12864	13681	151613	475	1917	12424	26894	13803	57515	9284	1952	18751	110391	14057
65009	2664	1975	11773	14704	13682	10600	10200	1938	101056544	13841	13806	1363	399491	1975	53972	17992	14109
8682	1917	2026	26562	106529	13803	4735	4061	1952	100041965	53420	13807	65009	8682	2026	17319	11674	14194
51142	51386	2029	14758	67826	13806	6176	2622	1975	16832	70294	13821	230	2824	2039	11957	270162	14225
1363	728392	2039	12070	18039	13807	6626	9403	2023	14704	52065	13838	4694	2197	2051	19896	12070	14227
100505828	29114	2051	101055761	21991	13821	9632	3422	2026	666648	70093	13854	64850	2495	2052	631966	19988	14232
29114	1347	2060	12215	16832	13992	201254	51582	2039	13429	101056386	13992	6386	24141	2079	667952	13653	14272
10383	526	2079	18807	100862587	14086	997	56995	2052	72480	107448	14104	81618	11315	2123	19988	100039786	14319
55885	6135	2135	66091	103172	14104	818	1315	2060	100043876	213484	14109	51669	6235	2135	17196	20384	14387
2891	10231	2181	65945	54405	14109	6468	10956	2079	14758	73010	14168	3151	10983	2181	26961	66237	14394
8507	4282	2197	67826	66043	14167	1647	4191	2109	12858	106489	14194	100616408	65009	2197	30052	21838	14400
4905	2197	2222	14870	100043876	14194	5499	5571	2123	76709	65105	14208	65108	10858	2222	20085	65113	14415
527	1173	2258	12653	19085	14208	114926	89927	2181	67184	16526	14225	55884	9643	2246	59046	17263	14432
5660	5660	2286	17319	640050	14225	4646	11235	2197	15519	110265	14227	10313	2664	2258	100042335	20720	14433
645745	5464	2290	20091	18807	14227	11143	4884	2222	19156	331392	14232	217	23109	2281	13628	11958	14470
3326	8936	2495	266781	100041965	14232	23400	1114	2246	19339	59025	14251	9324	4496	2286	14758	100862587	14489
724102	6230	2509	434434	56442	14251	9369	22982	2258	22186	15199	14272	11224	55859	2495	15516	30853	14548
11034	53826	2512	19896	667952	14252	79152	56984	2281	30052	19046	14312	11337	85390	2509	19122	20262	14569
333	10933	2550	19177	101056563	14272	9147	4637	2495	100045688	215707	14319	5654	388	2512	11837	27207	14608
5250	100500804	2554	26950	22360	14319	7419	60626	2509	20103	94230	14360	645745	6135	2550	13629	330695	14645
2824	4706	2560	18648	14718	14387	63905	57731	2512	639390	72296	14387	2026	10381	2560	64011	66576	14651
29796	3326	2596	12759	19346	14394	1108	23313	2534	18039	52915	14394	8099	1938	2597	68028	100041975	14661
506	767558	2597	270192	56177	14400	284611	9931	2550	66713	75668	14400	6230	3151	2617	58810	18951	14693
4753	57142	2617	20320	53328	14406	3766	54998	2560	18642	66461	14406	221061	230	2647	15254	53328	14700
595100	808	2664	19988	11957	14415	471	55182	2597	14718	53412	14415	8933	29796	2648	66043	100505064	14704
11337	527	2665	110257	19988	14430	7163	6604	2617	12805	18754	14432	440926	5464	2664	235180	27425	14705
1917	9143	2670	20262	20964	14432	100289333	54407	2647	70025	107939	14433	6188	5250	2665	67264	106529	14718
5567	27075	2697	100041965	58810	14433	51374	27258	2664	667952	228994	14470	2823	6727	2670	110351	53612	14751
57515	6616	2739	20743	17992	14470	8409	9778	2665	20085	73447	14489	57471	2697	2697	101056348	30052	14758
5530	6122	2746	104886	11958	14489	9868	26145	2670	19229	67865	14548	4601	10904	2734	101056563	17938	14775
6230	150786	2752	22384	56397	14569	1398	64769	2697	100046297	207182	14569	5204	101059937	2739	12520	14718	14791
23095	4725	2776	11852	30853	14570	10067	4692	2739	66445	20451	14570	10962	498	2746	67530	12349	14797
6128	4508	2778	71679	100039786	14645	100131205	516	2746	12070	69459	14571	27089	11224	2752	104130	14433	14799
728392	4715	2782	100504173	19716	14651	3189	9784	2752	101055915	14733	14580	4696	8237	2774	11958	319586	14809
6135	2879	2785	13116	53612	14661	1837	2281	2764	11852	67811	14645	54386	54205	2776	625249	14693	14828
6210	9867	2790	17775	27207	14672	84275	6234	2776	18751	104458	14658	9556	5879	2782	19736	19347	14866
6726	4504	2805	12864	13429	14677	1200	100500842	2778	94249	16513	14661	8237	51372	2785	68342	11957	14870
101060363	11337	2806	16783	20384	14687	51227	55585	2782	14567	66235	14672	100093631	10410	2787	109065	140904	14894
201725	5999	2821	100043813	101055925	14693	2890	3133	2785	14866	22099	14677	5464	3326	2790	19156	26961	14923
526	11224	2823	65113	22223	14704	5126	441155	2787	68585	15572	14678	619565	5567	2805	72480	12520	14976
529	8724	2824	100040416	30052	14705	2947	7756	2790	56397	68729	14693	1915	7311	2806	14694	56442	15211
767557	4694	2876	100041483	101055915	14718	23499	5066	2805	101056563	18762	14700	155066	1152	2821	675851	667952	15212
3939	340542	2879	666899	26961	14751	3309	7266	2806	629595	243382	14704	11275	6223	2823	19215	101055915	15228
101059937	9556	2891	78330	68404	14758	54704	3398	2821	20363	18991	14705	4023	51335	2824	13807	20085	15254
57468	529	2913	67300	15254	14768	8971	57476	2823	268859	18223	14718	57512	54715	2878	18807	14415	15270
217	54386	2941	66043	12070	14775	10725	57171	2824	56442	19765	14751	5052	6812	2879	54198	21991	15275
1347	140597	2947	56462	100046297	14788	441951	9552	2876	18611	12330	14758	6330	25999	2891	20320	76252	15369
2026	5101	2971	20257	76161	14797	22982	66008	2879	15254	66505	14768	6159	728392	2913	17433	29811	15370
9445	226	2983	30853	11773	14799	1960	6430	2891	100041975	56812	14775	51079	6415	2941	13063	66043	15381
3146	4677	3015	58243	12069	14800	1627	3799	2944	12889	56480	14788	7857	51386	2944	235604	22334	15441
6857	51299	3032	12805	631966	14809	5717	9776	2946	66091	12725	14797	529	6175	2946	234267	67530	15444
728233	595100	3035	100862433	108934	14810	79178	5333	2947	631966	100044324	14799	8936	3632	2947	12070	67972	15452
55207	6500	3040	276770	20255	14824	9592	6746	2971	22223	14020	14800	347	506	2971	14415	12069	15461
4707	6456	3043	58810	73834	14828	440823	3135	2975	19896	71702	14828	5168	3939	2975	67808	54198	15469
2550	477	3068	12317	18648	14860	23510	8508	2983	100505386	99982	14860	9762	101060373	2982	69029	101055925	15473
58473	1351	3091	20384	22334	14866	23392	55011	3015	56462	68671	14866	8682	1345	2983	14866	18039	15481
6217	9284	3094	235180	20085	14870	10755	27347	3032	67887	66128	14870	440567	1347	2992	666899	22627	15502
439921	10728	3098	18479	54198	14958	51493	140465	3040	65113	14810	14923	793	101060363	3015	19177	16438	15505
6653	619565	3105	59049	54411	14976	5706	25789	3043	229521	66208	14976	10423	217	3032	12864	19744	15516
6175	10776	3106	66713	66259	15184	260294	6192	3068	67298	208292	15115	527	2891	3040	67887	20394	15528
23204	100506248	3107	66445	20394	15212	9802	9568	3091	54405	13609	15228	6146	4725	3043	106529	68028	15898
6415	7311	3131	666648	11972	15239	23201	81539	3094	30928	71722	15254	84735	440926	3068	12631	15254	15904
8724	6193	3146	12069	29811	15254	689	80145	3098	66109	14107	15273	94163	6252	3091	13653	53972	15929
347	100506965	3151	17196	76969	15273	5688	5176	3105	100862587	67851	15275	522	724102	3094	66576	55949	15930
100616408	6143	3181	22360	276770	15275	5091	5604	3106	14694	99730	15369	2879	3043	3098	18103	11950	16202
7360	5621	3208	54411	66576	15369	51195	9988	3107	67826	56176	15381	477	54112	3105	14751	76089	16413
5464	155066	3241	26395	76886	15370	27345	8721	3133	19085	75712	15441	4677	4601	3106	207728	56397	16423
27069	534	3281	56397	17938	15381	9865	9670	3135	270192	233812	15444	100506248	527	3107	53328	20740	16432
2752	885	3301	21991	18655	15387	55605	7037	3146	20616	66366	15452	1351	6507	3135	100504968	73834	16438
6507	55228	3304	56457	76982	15441	57189	5906	3151	58810	12729	15461	116448	4905	3146	20255	78330	16497
515	649159	3306	18039	12215	15444	116988	6468	3181	11837	245828	15468	8724	10962	3151	20394	12653	16525
4725	333	3309	19275	11852	15452	54205	1653	3208	19084	77976	15481	10376	6132	3208	140904	22223	16526
4741	6613	3315	100039731	319586	15461	2280	142	3281	18412	26554	15502	728392	6414	3281	15519	58810	16570
51669	7386	3320	18642	11950	15468	1967	1211	3301	57423	192195	15505	10231	1428	3301	70257	100503799	16579
27075	85012	3326	19347	56209	15481	1804	163	3304	100862433	66096	15516	10728	2823	3304	20168	58243	16581
79870	767557	3376	53612	17263	15502	57104	9859	3306	101055925	72946	15519	2913	26784	3306	101055915	19215	16592
4747	9891	3398	229791	100041975	15505	9829	9550	3309	66576	67306	15898	5376	6204	3309	19347	103712	16593
26819	25927	3422	11957	27984	15516	11137	5216	3315	78330	102122	15929	23270	6696	3315	20720	219181	16601
6447	522	3460	27207	66335	15519	3476	10961	3320	12317	67767	16423	3306	6447	3320	65113	625249	16661
5879	8099	3611	20616	67068	15898	100302240	3447	3326	100042335	73078	16438	64112	3105	3326	56471	235604	16765
3151	266812	3612	20255	67044	15929	23046	1718	3376	101056348	110842	16476	24141	56650	3376	66477	76969	16783
26289	53844	3708	76252	11931	16012	54838	9922	3398	16828	338521	16498	10397	155066	3422	268859	22139	16828
826	1428	3745	192662	22627	16423	653464	65264	3422	19346	12537	16525	347746	5204	3460	16438	104130	16832
11224	9240	3787	56442	101056348	16431	51092	5202	3460	26961	66320	16568	1350	10776	3611	19716	229521	16898
51299	23270	3797	15516	19347	16432	51478	535	3476	22334	69938	16570	2079	2752	3615	22384	12215	16909
10231	2554	3798	53328	66734	16438	255967	23193	3611	18103	56698	16579	23551	9445	3632	101055956	67826	16911
4282	84707	3800	19744	12520	16498	5601	3831	3612	20320	15982	16581	100996747	1363	3682	66594	72097	16956
8936	100093631	3831	101055956	103712	16560	51114	815	3685	70495	57743	16592	7529	120	3685	11852	11972	16976
55884	6132	3927	226412	17751	16570	84987	38	3797	18648	19894	16593	4212	4282	3735	100504173	59049	17035
440567	407043	3939	56471	110257	16579	23480	6844	3799	17196	69790	16765	51335	9218	3797	110391	266781	17128
534	9114	3945	18412	67887	16581	6640	23332	3800	17319	232947	16783	293	64850	3800	100041975	83767	17136
9218	27089	3956	16828	675851	16592	101241892	2805	3831	59049	102462	16828	4496	10525	3939	17992	19989	17153
9867	440926	4118	100862587	70025	16593	10476	54765	3895	15502	56191	16832	4501	9296	3945	16765	68349	17184
7644	5213	4131	100046079	11964	16594	29965	53	3927	12349	81489	16870	101059937	80212	4023	11429	18648	17196
1410	1410	4190	56209	266781	16765	28964	9256	3939	26395	20692	16898	29114	387	4118	14775	56434	17254
54715	51079	4191	14567	56434	16783	8872	64397	3945	17938	51812	16911	407043	4504	4131	78330	14708	17263
5579	9762	4201	22273	55949	16828	23637	6428	3956	104130	414087	16976	100288332	477	4190	11950	100043695	17304
9296	9805	4208	12424	17775	16832	5685	79935	4061	18951	19337	17035	1428	3146	4191	56350	19047	17433
9118	10486	4282	13424	67530	16898	203190	4817	4118	66483	66163	17136	4508	4697	4201	12889	17751	17448
6201	9500	4336	101056348	12317	16911	10945	26232	4131	110257	11767	17151	5757	26986	4212	55949	66085	17449
2697	9118	4345	18655	78330	16976	91300	28964	4134	29811	215821	17153	101060373	183	4267	18951	26422	17536
4496	2785	4493	14866	14645	17035	5476	57658	4155	235180	12345	17184	6695	6188	4282	12349	675851	17721
64112	7534	4494	30928	104418	17153	8881	11230	4190	234353	67898	17196	4942	5052	4330	18412	66483	17750
155066	81618	4496	667952	625249	17179	23052	5625	4191	18643	106707	17254	641648	6146	4493	101488143	94275	17751
9500	101060373	4501	101055925	21402	17184	56970	56965	4201	22381	226407	17304	4706	4946	4494	100862223	11429	17762
7259	7458	4502	100043876	12889	17196	4045	55041	4267	12466	60532	17433	226	1476	4496	12215	72003	17775
10971	5178	4504	19045	76089	17254	25827	10715	4282	67916	232370	17448	3105	2026	4501	12069	56471	17918
3800	6695	4601	76161	64291	17260	398	10768	4336	68196	67955	17449	51596	377	4502	100862455	66259	17938
975	6175	4637	72590	11429	17263	283209	1665	4340	66043	66882	17721	57687	9500	4504	22041	14866	17954
2197	101060363	4666	67468	56471	17304	81609	29887	4493	101055956	223739	17750	25907	7431	4601	22360	67044	17955
6223	641648	4673	11958	17260	17448	3763	51493	4494	66085	233908	17751	140597	100616282	4637	50914	54411	17957
6456	100996747	4674	17263	18642	17449	25976	166	4496	26950	76454	17762	79957	10383	4666	73834	17775	17966
477	101060412	4675	223455	66445	17721	8545	8239	4501	103172	13030	17775	6132	81618	4673	17750	59046	17991
6193	10479	4677	100046297	22153	17750	100526836	51714	4502	20604	53627	17938	134548	2079	4675	22334	235180	17992
5204	1350	4694	14719	68028	17751	25828	94239	4504	20255	12931	17954	79921	514	4677	56486	56486	17995
3094	65108	4696	67264	22381	17762	4904	10447	4601	54401	53872	17955	79068	29114	4692	56442	241638	17999
5999	5110	4697	66734	27425	17775	7323	1891	4637	12794	103199	17957	92737	27069	4694	100046079	268860	18002
514	378938	4702	56177	66085	17827	10575	22891	4666	18245	613262	17966	770	4023	4696	19184	20254	18039
440926	9900	4706	67186	104130	17938	3131	5236	4673	65945	20320	17991	1155	100505828	4697	67003	66477	18040
4710	2782	4707	54198	245688	17954	85453	23122	4675	66168	12751	17992	619569	4677	4702	66144	23983	18102
81618	9892	4708	13829	14394	17955	9377	55323	4677	11958	232087	17995	103	5178	4706	13170	12317	18103
1465	476	4709	53972	11837	17957	1955	18	4692	18217	11539	17999	6529	4501	4707	14567	67673	18111
65108	1915	4711	101056341	59049	17991	5689	10066	4694	67044	69221	18002	26819	8724	4709	100043718	16783	18114
23479	55964	4714	226646	101056341	17992	10723	231	4696	100505064	78339	18023	9284	55207	4711	20262	22630	18146
23270	57030	4720	100048483	65945	17995	4292	100293534	4697	18102	27999	18039	54715	826	4714	20604	70257	18197
2782	2821	4722	67184	56455	17999	8499	100130418	4702	11957	64660	18040	10381	6193	4720	21454	22041	18217
4601	4502	4725	22145	18823	18002	79837	23646	4706	20965	170750	18102	9500	6695	4722	170718	18807	18221
10410	292	4729	56409	108013	18023	10140	5834	4709	75406	20775	18103	23204	348	4725	68349	22360	18242
11041	4601	4733	68375	15444	18039	9670	2923	4711	53612	214627	18111	6136	9796	4729	14704	66594	18245
2778	5052	4736	20115	229521	18040	3181	55228	4714	66594	19084	18114	6500	7360	4733	66237	276770	18377
9762	26994	4738	103712	66109	18099	170960	7277	4720	110391	56706	18133	5803	26819	4736	66046	20255	18417
377	645745	4744	56876	20907	18102	9989	3842	4722	20720	68611	18146	1173	728233	4738	14693	546663	18453
6146	3301	4747	68267	56486	18103	5683	127833	4725	56177	229906	18163	4711	5138	4753	53598	50914	18479
1173	377	4753	66945	14866	18111	23229	27092	4729	12069	235461	18164	1176	23531	4779	67044	12323	18538
25994	3146	4779	12520	20257	18114	338811	5297	4733	67003	19342	18186	55651	1759	4826	18195	52882	18546
885	55967	4826	16210	23934	18133	25864	55031	4735	67254	19186	18197	400916	57515	4830	51801	67808	18570
9891	3151	4830	22627	19177	18146	79187	3251	4736	18164	20974	18217	57468	7114	4841	12348	17991	18574
9805	6990	4841	100862595	19989	18163	9130	308	4738	16783	66911	18221	476	140597	4852	66445	245688	18582
9556	967	4869	19184	94229	18164	8291	478	4747	223455	245049	18242	10410	6863	4869	268860	101056348	18597
10289	2079	4884	17750	100504872	18197	51056	9920	4753	72900	16202	18245	5604	4722	4900	66713	100046079	18607
8944	51617	4897	20604	16438	18217	83543	7520	4779	11951	11821	18377	2560	6386	4915	76252	19177	18611
4677	4493	4900	27984	56409	18242	10657	25840	4826	20743	27398	18453	728689	79870	4942	15502	56350	18619
1152	5204	4915	11938	22630	18245	224	1512	4830	22384	53376	18479	57142	25907	4946	19989	20250	18642
23109	203068	4942	56370	226646	18377	391356	3015	4841	107767	64384	18530	55967	51704	4947	229791	72900	18645
140597	7277	4946	76969	546663	18453	51451	23214	4869	20257	12283	18538	11075	692091	4983	52840	14704	18648
388	57468	4947	229706	270162	18479	94015	9249	4884	54411	12497	18546	10632	3800	5037	12757	66377	18655
6613	6146	4978	66090	15502	18538	100996464	8502	4900	93739	104776	18569	7458	1191	5042	226971	67068	18738
11188	56271	4983	94275	68196	18546	5360	9846	4915	66477	67702	18570	10487	6726	5052	19339	22153	18746
6414	51062	5019	268859	66483	18569	51704	6543	4942	233878	55950	18597	4722	94163	5063	67826	18655	18751
27089	7905	5037	22334	20720	18570	9334	51478	4946	18546	22784	18607	58476	5168	5064	66945	110351	18767
8525	7485	5042	494448	235180	18574	3831	80279	4947	13063	67945	18611	9167	23270	5066	639390	66335	18769
57030	101059937	5052	76709	100047753	18597	10972	9738	4983	68028	68128	18637	3146	65065	5090	20254	11931	18807
4504	23760	5063	26414	18479	18611	25912	79762	5018	23934	67801	18642	2790	515	5093	14470	101056659	18823
6695	2739	5064	19326	12343	18619	84248	740	5037	226646	329641	18643	6175	9556	5101	66085	19339	18951
4493	6188	5066	66092	58521	18637	5087	2181	5042	67530	14862	18645	10899	8944	5110	270192	108013	18952
6204	130733	5093	625249	100046079	18642	90410	2123	5052	15505	22110	18648	23479	9324	5121	68196	14470	19018
4983	3040	5101	631966	23983	18643	10949	6141	5063	677654	20623	18655	6613	6230	5138	109648	21402	19035
10933	1465	5110	70025	16911	18645	22919	9853	5064	52589	66309	18738	150786	100616408	5153	381104	66445	19045
10728	55860	5121	67068	14693	18648	5511	1780	5066	545531	67938	18746	7386	221061	5162	66995	68196	19047
54769	4133	5138	330814	22273	18655	29087	5747	5093	22129	68652	18747	808	967	5168	20451	66046	19049
80212	6159	5168	22185	15481	18709	26118	140609	5101	27276	68497	18751	10815	526	5173	229521	74117	19052
6132	347	5178	17938	67972	18717	100287171	10236	5110	26414	50724	18752	7485	10670	5178	100040682	108934	19055
7529	293	5202	17184	26395	18738	158960	56675	5121	22273	70556	18754	10933	79957	5179	67673	66092	19069
26994	134111	5204	100505064	219181	18746	55666	310	5138	100039786	16897	18807	56910	100302254	5204	56462	12889	19070
203068	728689	5213	11972	19184	18747	1850	5116	5168	54198	70178	18823	26994	51596	5213	18648	100504872	19084
8237	644596	5217	19084	26422	18751	201562	22872	5178	12343	19338	18830	6902	4707	5216	11972	11773	19085
2785	5538	5223	94229	66092	18752	51187	6917	5202	170718	100503802	18951	57698	83658	5217	66425	100043718	19122
94163	6136	5250	57423	380711	18807	338758	100529239	5204	69227	58520	18952	9796	22883	5223	66483	26395	19139
10382	80762	5274	14694	16783	18823	261729	321	5213	12890	241589	19018	10808	5213	5236	16497	22335	19156
6500	1653	5295	66168	494448	18830	284129	51321	5216	666899	69519	19035	22911	80303	5250	103712	21454	19158
5270	4674	5297	100039786	54401	18951	163126	54946	5217	83767	70231	19045	80303	9061	5274	13829	67003	19166
1778	10273	5300	16438	70257	18952	8615	80227	5223	66049	93747	19047	100529097	4974	5287	72900	56209	19172
6853	826	5348	15444	27062	19035	11215	3476	5236	239760	66050	19052	2258	293	5297	545531	19052	19173
5621	11275	5354	97387	20604	19045	6168	5080	5250	66589	67603	19055	3091	55788	5348	75406	23934	19175
4131	28978	5358	12890	68375	19047	283635	1508	5274	68375	76687	19070	6204	10423	5354	100039786	12799	19177
476	23362	5375	13191	59046	19052	9110	8622	5297	68875	19089	19084	10550	22987	5375	20384	17750	19182
10776	22911	5376	29811	56350	19055	50865	5691	5348	22318	71750	19085	1267	27344	5376	68598	22381	19184
6159	56849	5412	11950	12466	19060	387680	23248	5354	14693	231440	19122	101060412	6201	5412	21991	12466	19215
9900	132204	5438	101055915	17196	19069	9525	8314	5358	12864	99412	19139	9296	7070	5436	17153	14432	19229
2079	1622	5439	101056352	59029	19084	9380	2958	5375	101488143	68724	19156	3032	10391	5438	68943	677654	19241
80762	54715	5445	11899	14470	19085	9807	9798	5376	76252	56320	19166	5412	5270	5439	70495	15481	19244
6304	3098	5464	104418	66477	19122	161	63974	5412	14470	66148	19172	6750	6136	5445	11815	18103	19275
7070	57181	5476	73834	72948	19139	51186	51286	5438	11429	58799	19173	292	7644	5464	17751	59029	19325
65065	9296	5478	59043	19045	19156	55829	9978	5439	13829	52666	19175	8073	1917	5478	100043805	14775	19330
387	9915	5501	235604	64176	19158	2975	55754	5445	13424	27785	19177	6633	4212	5501	11951	17153	19339
53826	1176	5515	11964	16828	19166	3030	51647	5464	12465	53860	19182	4118	2782	5502	19744	20964	19346
6136	10904	5518	66335	110391	19171	26039	64219	5476	76969	15270	19184	728233	9732	5518	74100	30928	19347
27087	80213	5530	19346	66995	19172	9053	84172	5478	14719	231874	19215	23031	5604	5530	17995	11837	19349
10476	7417	5538	26961	50754	19173	51258	223	5501	12971	347740	19229	85012	7458	5538	19167	100504968	19352
84525	55800	5567	73728	15452	19175	23568	22998	5518	27425	15512	19241	183	9805	5567	57028	100043805	19385
1113	23031	5569	69654	67003	19177	2745	55771	5530	245688	21912	19275	51090	6159	5569	16828	56462	19716
22891	1113	5571	381104	109648	19182	256987	23061	5538	625249	11949	19283	7534	440567	5573	319181	66734	19735
8506	5654	5573	140559	22378	19184	63982	100616378	5567	229877	93898	19325	3040	10575	5577	76161	18642	19736
5213	399491	5577	66914	76192	19211	9361	9341	5569	21454	27054	19330	526	51079	5579	245688	66168	19744
54386	6860	5579	103172	21454	19215	376497	91289	5573	17750	66048	19339	5705	1155	5589	100043695	75608	19896
7311	6204	5589	57028	67808	19229	4514	5693	5589	20254	59035	19346	120	529	5595	14645	15502	19899
4942	1155	5595	22201	55951	19241	10015	649159	5595	53328	72018	19347	27075	56910	5597	12799	110257	19935
10479	9737	5597	11429	67673	19242	51019	78988	5597	19744	68033	19349	10670	1781	5604	67916	494448	19941
5052	3956	5602	171469	17995	19261	7704	6271	5602	235044	107173	19385	6418	10231	5621	13116	101056140	19942
4706	222166	5604	20910	67937	19275	203	23647	5604	20716	75572	19417	26784	130074	5649	17536	66914	19981
9581	10815	5621	22154	66046	19339	9478	51075	5621	26422	671878	19716	100506965	7531	5654	73723	226646	19988
4591	80212	5654	12757	330814	19346	55113	6015	5625	14400	16010	19744	26795	407043	5660	677654	54401	19989
5101	10632	5660	56378	14751	19347	388789	9844	5654	66495	269639	19826	826	7386	5682	22629	67869	20018
101060373	8944	5682	69029	12315	19349	47	100527943	5660	11899	279653	19896	23258	4983	5691	20024	70025	20021
7386	10550	5691	23934	13016	19385	54674	9240	5682	66945	380773	19941	9867	6500	5692	30057	24109	20022
51386	4496	5692	20907	72590	19417	2290	4792	5691	17775	66082	19942	100616282	64061	5693	19047	100862455	20024
8099	10857	5693	11785	56462	19716	10653	6297	5692	66694	216739	19981	10525	23760	5694	12653	73723	20068
23466	94163	5694	93739	66594	19736	9951	1975	5693	94275	66151	19988	55228	9900	5700	19981	22273	20085
56271	10670	5700	235072	18103	19744	5495	23741	5700	22360	15473	19989	8031	619569	5702	26395	101056370	20090
7417	10808	5705	227298	97387	19826	116987	9584	5705	11972	19878	20024	2739	10971	5705	494448	12343	20091
83955	6902	5707	15452	54208	19896	101060684	4134	5707	66914	241846	20068	7324	51669	5707	67298	55951	20103
1267	7070	5708	12891	104886	19941	8533	10250	5708	11931	20674	20085	5066	2821	5708	94064	66995	20115
9899	55450	5714	20266	72900	19981	54463	79135	5720	19166	105005	20090	84502	4711	5720	20740	14645	20168
83658	9324	5730	52589	100042503	19988	55652	55672	5730	56486	11840	20091	521	51617	5730	100041478	67126	20182
728661	83955	5757	11837	22145	19989	3178	57062	5757	110213	26965	20103	10479	4494	5757	59049	97863	20183
1431	8031	5803	15502	11732	20024	645323	928	5803	69029	67838	20115	27344	23641	5803	20393	241520	20203
5654	770	5864	68337	230235	20068	10664	5569	5864	69654	21771	20168	490	6613	5864	66092	11964	20250
56967	85300	5879	12343	14800	20085	90990	28974	5872	19347	70155	20226	283508	9528	5879	19166	93724	20254
5063	619569	5886	66594	20743	20090	79811	8443	5879	73723	22200	20250	9900	10289	5886	23983	69029	20255
79957	28972	5901	70257	13681	20091	23379	537	5885	67068	224613	20254	2821	56114	5900	14432	233489	20257
22864	27069	5921	66995	209966	20103	7025	3315	5886	14645	54393	20255	2281	3107	5901	226646	381104	20262
26784	100529097	5931	21784	53972	20115	23125	9203	5900	76959	76246	20257	9061	476	5931	239760	12890	20266
23760	4738	5999	64291	18102	20168	9828	10477	5901	58243	12151	20262	5274	10476	5997	18002	12294	20284
6188	5901	6015	675851	104082	20182	2091	79618	5931	76192	20525	20266	7905	7164	6015	101056140	15505	20316
6194	23077	6047	104130	19981	20224	7074	10944	6015	66537	231386	20320	3326	3068	6122	103742	68097	20320
5800	103	6122	229877	192662	20226	51729	4709	6047	100862455	26893	20334	5621	54386	6128	18611	14751	20363
1351	29887	6125	12799	20024	20250	132299	302	6122	12323	66602	20363	5997	3094	6129	29811	13681	20364
619569	9804	6128	54401	100505386	20254	5306	79077	6125	67673	319604	20364	64207	4710	6132	276770	100042503	20384
7905	10810	6129	66576	94275	20255	23435	6774	6128	67300	80385	20384	4666	619565	6133	22381	67916	20393
22876	2805	6132	73723	22335	20257	352954	7514	6129	381104	66202	20393	4826	219654	6135	100505064	17995	20394
7812	10899	6133	216874	66914	20262	144348	26001	6132	12933	50791	20394	23109	7857	6136	93724	14800	20408
1191	4208	6135	21787	170719	20266	2767	5187	6133	276770	109594	20404	348	10899	6138	66383	30057	20422
1329	26999	6136	15275	74117	20301	7360	5547	6135	53600	216558	20463	5178	5445	6141	235072	18002	20451
10575	1340	6138	22129	68349	20316	100272216	8537	6136	66995	207227	20523	6990	100996253	6143	12323	407819	20463
522	100528062	6141	234353	407819	20320	27244	10542	6138	68839	67800	20525	84293	23204	6146	18039	19736	20523
27430	6529	6143	29873	101056140	20340	54910	57060	6141	56378	66711	20586	28972	8099	6147	83767	235380	20604
9377	647979	6146	68196	18002	20363	1272	22794	6143	76884	22123	20604	7164	22876	6152	101056659	319317	20614
51646	79921	6147	21402	19052	20364	613	6125	6146	21402	110058	20614	10213	7162	6155	66108	20604	20638
692091	26289	6152	606496	381104	20384	9459	7284	6147	20916	239985	20692	79012	10728	6156	14719	11538	20643
9892	84293	6155	208715	235380	20394	3421	10412	6152	50914	76799	20720	4675	5376	6158	76959	68375	20692
10810	55651	6156	14693	69654	20404	513	1496	6155	12974	101565	20729	7070	4694	6159	19084	18040	20720
5538	120	6158	17449	108699	20454	54921	6622	6156	66335	16601	20740	83955	7259	6161	56213	67887	20740
4675	1496	6159	629595	20250	20463	26012	2039	6158	56209	216767	20743	22883	11188	6164	59005	68342	20743
22895	10382	6161	239760	69683	20523	5287	7334	6159	18807	15571	20747	10273	4129	6167	54401	56409	20747
5573	2560	6164	18619	553127	20604	6328	4830	6160	67959	94245	20893	23362	4118	6169	68375	14758	20810
3956	25824	6166	11732	381310	20614	100996904	84065	6161	66556	99152	20907	283070	4826	6170	56209	230075	20910
4696	975	6167	226971	18611	20720	23154	8927	6164	22630	56533	20910	26999	6992	6171	18102	56455	20924
309	6418	6169	93724	11785	20740	8514	56947	6166	19045	192169	20924	10383	6194	6175	56434	14661	20930
1428	80335	6170	80904	53861	20743	23370	653784	6167	67126	15904	20930	1892	57496	6176	22335	110213	20964
51371	220323	6171	11951	97863	20745	101060698	79567	6168	232910	68032	20964	1759	10810	6185	83965	15452	20979
2821	351	6175	15254	66168	20747	2332	816	6169	110460	66514	20965	9805	11034	6188	216169	19166	21351
4974	54749	6176	18611	11538	20775	7385	5178	6170	17184	69917	20979	7411	100996747	6191	54411	101314	21399
120	84457	6188	56486	13445	20810	84337	6925	6171	100043695	58875	21351	1622	9915	6192	17184	75141	21402
79068	57179	6191	66776	54709	20893	9456	23362	6175	68349	98766	21402	654790	1431	6193	18642	68566	21454
10525	217	6193	217218	235604	20907	1854	8869	6176	15452	12848	21413	101060363	1350	6194	12466	26950	21672
2739	183	6194	22630	19166	20910	7342	3183	6185	108013	234852	21454	100507008	1727	6201	19181	19184	21770
57496	221061	6201	83767	66537	20924	79699	187	6188	19182	14167	21807	5597	4915	6204	56409	19172	21807
56650	665	6203	229521	19172	20964	4218	391	6191	11932	223696	21833	55860	11331	6206	100042503	76192	21833
10550	2752	6204	21762	23969	20974	2537	2876	6193	23969	68693	21838	27069	1173	6209	22627	13488	21838
9114	4884	6206	12349	101056659	20979	6944	114932	6194	100043805	22152	21849	100528062	9762	6217	12294	13167	21854
10486	2806	6209	66085	56370	21402	51246	23396	6201	73834	20867	21854	3098	1340	6222	18655	68943	21881
10423	6633	6217	22378	329178	21454	9896	6662	6203	59029	23970	21872	56271	4717	6223	76192	12348	21912
3181	26784	6222	26422	66694	21672	10267	129642	6204	58234	67397	21881	2746	100616237	6228	67869	14799	21916
4736	30011	6223	640050	13116	21784	288	10972	6206	12261	18475	21912	5538	9802	6230	67468	54195	21982
6169	57471	6228	20250	230075	21807	24141	10952	6217	22627	207425	21991	65018	55651	6232	56378	56431	21987
10439	23466	6230	18597	100041483	21833	11332	51092	6222	20713	67774	22021	1340	5590	6234	80286	57028	21991
100093631	10477	6232	15481	12325	21838	23048	1603	6223	20250	170718	22027	140465	11041	6235	67300	66589	22021
967	116448	6234	18103	57028	21854	114883	26051	6228	100046079	76884	22041	6217	5800	6252	66397	20024	22027
293	57062	6235	14788	14415	21881	3611	115207	6230	68598	232314	22110	10109	4852	6271	21402	13016	22041
7458	2258	6252	98170	14569	21912	9444	2764	6232	109065	11364	22121	10391	100302274	6293	93684	11933	22088
149603	521	6293	68349	100043695	21991	23220	3460	6234	100043718	14629	22123	93377	1690	6297	67126	57437	22121
407043	6386	6303	29812	218038	22041	55353	27253	6235	104886	17827	22129	816	4696	6303	12317	12176	22129
9143	7384	6319	52898	98660	22088	29789	79004	6252	56876	15183	22139	5101	5502	6319	268595	58521	22142
770	10955	6324	110351	67916	22121	51719	9728	6271	56213	110446	22142	80212	3306	6385	546663	330319	22145
518	5757	6386	20713	12349	22129	9039	65055	6293	100041478	67834	22145	7417	149603	6386	12261	19981	22153
3105	22920	6389	631040	12176	22142	583	5602	6297	11950	16922	22152	11341	2739	6389	76969	18217	22154
7534	6326	6415	19052	104069	22145	53938	84726	6303	103712	226970	22153	9915	16	6415	407819	271457	22183
100996747	2617	6418	57340	233878	22151	57586	7317	6307	18754	68666	22154	80335	11075	6418	66914	19085	22185
9796	3015	6430	12466	66377	22152	253982	9559	6319	546071	69116	22183	11197	8079	6430	223455	13116	22186
1350	60592	6447	13063	20910	22153	51650	79022	6386	101056370	13838	22186	58478	9167	6446	66694	22631	22190
51596	25830	6451	101056563	73723	22154	5445	22948	6389	19172	219228	22190	3301	972	6447	16783	214459	22209
150786	5297	6456	66694	20254	22183	84681	25830	6396	11938	17149	22218	760	57468	6456	12176	12540	22210
5297	3091	6500	216169	100043805	22185	11127	10487	6415	57028	59092	22223	746	821	6500	18111	330814	22218
1176	55847	6529	260299	56431	22186	9929	6767	6418	66411	72320	22225	220323	928	6506	13167	14569	22223
1349	400916	6543	67044	69029	22190	8502	4705	6430	54208	68089	22273	9118	5538	6529	14227	14400	22273
80213	4711	6613	20394	72961	22218	649159	22911	6446	19167	107732	22318	223	1327	6612	73830	54709	22318
1153	79870	6616	13016	100504968	22223	94274	10456	6447	57296	59046	22327	51321	4706	6613	218335	54683	22327
79762	3105	6620	100505386	54683	22225	10253	23005	6451	18655	20018	22333	219654	81926	6616	12793	94229	22333
25830	56967	6622	105689	68566	22273	79095	9698	6456	17035	15461	22334	5577	23328	6633	55951	66144	22334
51079	490	6633	14645	101314	22318	23412	2947	6468	22335	433702	22335	9741	79012	6640	68337	16828	22335
16	1329	6647	20085	100862455	22327	80011	11252	6500	57874	14702	22360	9588	26052	6647	107767	19346	22360
10670	100616282	6653	71765	93724	22333	83638	57446	6529	18002	22224	22378	10857	51108	6653	66168	101056341	22378
6696	2746	6695	19989	22631	22334	116843	51569	6613	19173	94063	22381	8944	27089	6662	13040	64051	22381
7381	26795	6717	15898	14661	22335	2891	55505	6616	104418	67300	22388	9804	6653	6678	72865	192662	22393
9638	2060	6726	110213	66090	22360	8270	23336	6622	16210	117150	22393	84064	9638	6695	101056690	53861	22428
5604	10213	6727	233878	260299	22378	9355	5358	6633	18377	12565	22627	5209	10487	6717	52637	100047753	22627
130074	2983	6748	100043805	217218	22381	8140	51439	6647	229706	23873	22628	377	57570	6723	19346	13429	22629
26999	23167	6767	18111	227059	22393	22895	482	6653	94229	14208	22629	2782	728689	6726	58208	224938	22630
22911	282991	6780	68598	241520	22627	407738	101060817	6662	19184	242409	22630	23462	8073	6727	22153	52250	22631
8079	54407	6804	13681	17750	22628	1855	23369	6663	66046	432731	22631	641654	5063	6746	11769	276952	23837
28978	4696	6812	101056140	70223	22629	140885	2971	6678	100042424	16423	22671	6616	3106	6748	104886	73049	23881
7277	11258	6844	56350	22318	22630	6880	114876	6695	209318	104582	22785	3956	23242	6750	66377	100047429	23897
11171	54704	6853	66589	29812	22631	10974	341	6717	12387	277396	23825	647979	7417	6767	20743	109169	23922
100526842	5019	6857	74440	268723	22784	56257	274	6726	19981	66089	23837	5501	23154	6780	72844	320951	23934
51606	56910	6878	76192	19275	23837	8766	682	6727	13681	80987	23881	8079	7529	6812	229877	15228	23936
728689	26819	6888	67530	12465	23881	28512	191585	6746	93684	319370	23897	10810	2879	6844	11773	100502825	23969
351	3094	6902	109648	66589	23897	6118	51024	6748	29812	26370	23934	16	1622	6853	56397	545531	23971
801	9061	6923	110391	66108	23934	23788	4267	6750	100048119	66059	23936	1653	770	6857	19085	11732	23980
1622	5604	6925	13803	17991	23936	26278	127703	6767	56409	16341	23948	56849	7812	6863	69683	66109	23983
727956	1431	6990	69227	17954	23948	101060495	1175	6780	216169	72981	23969	58515	728661	6888	100503799	72948	23996
80335	283070	7009	216856	13033	23969	29993	5931	6812	207728	216963	23971	340542	5803	6902	117148	75406	24030
619565	5803	7070	226751	243339	23971	5018	4898	6844	18597	68948	23980	5213	8613	6923	56431	233878	24068
100302254	6622	7095	53600	16579	23980	100302242	7167	6853	19177	268755	23983	644596	5064	6990	57816	74315	24105
6386	4830	7102	18002	72097	23983	56262	4676	6857	66916	53330	24012	9114	402	7009	21672	66108	24109
4694	8073	7114	14232	27276	24012	1687	1463	6888	70247	320714	24050	28978	6418	7070	594844	18611	26371
821	537	7167	59041	319317	24030	5799	6717	6902	18637	224860	24109	5138	57348	7095	18217	207728	26374
55638	10423	7178	20024	75608	24050	7322	8815	6923	66144	56418	26395	2752	2982	7102	66416	14232	26395
2805	664	7203	19349	14797	24109	98	51400	6925	13191	74026	26398	100526842	10550	7114	57320	100039078	26417
1340	64850	7265	14470	243548	26374	6385	101060453	6990	22628	226359	26417	10477	56271	7164	66537	67130	26422
606500	51495	7277	20404	109169	26394	9026	22920	7009	27062	20021	26422	85300	9625	7167	22273	108699	26441
23077	58478	7280	67808	11676	26395	5119	5692	7070	18114	22433	26441	11258	8936	7178	230075	13205	26444
7431	8803	7311	100041478	15505	26413	90121	4729	7095	68969	110876	26444	2123	2746	7203	54683	109648	26446
989	51646	7314	12348	68943	26417	3135	5886	7102	101056659	319655	26445	4753	816	7251	57296	69683	26562
23057	16	7316	67254	101056370	26422	8402	1069	7114	67445	17713	26446	4494	6506	7280	76273	68202	26891
23641	65018	7323	100503659	13191	26441	7165	5589	7164	26572	66993	26562	51234	203068	7311	553127	117148	26901
55228	1892	7324	22335	20979	26445	6804	6281	7167	66834	59043	26891	5110	10479	7314	266781	68801	26950
7485	5682	7334	73737	77134	26562	84446	118	7178	23983	234734	26901	5375	1778	7316	57437	12785	26961
9568	55638	7345	13001	319984	26914	10493	1912	7277	15275	110750	26914	219287	64112	7323	101314	20743	27053
292	523	7360	59046	66958	26950	286097	6168	7280	19035	66152	26938	115024	100526842	7324	66495	18102	27058
65018	27344	7381	54208	100043718	26961	100616371	9448	7311	16438	109054	26950	967	100188893	7334	70456	104886	27096
170960	10858	7384	230075	13803	27062	7805	22827	7314	52637	105727	26961	84418	5621	7345	30055	67952	27176
4501	22895	7385	18754	19047	27096	3460	23673	7316	232333	236511	27053	29978	26795	7360	12465	66537	27207
523	5700	7386	68875	100041478	27176	114908	23031	7323	100503572	11747	27058	81565	2560	7381	64378	68598	27226
10899	7324	7392	546071	19182	27207	100996467	7384	7324	67264	19261	27062	57571	402469	7384	54709	11769	27276
100996253	11331	7411	76959	56213	27226	81137	26045	7334	18752	66684	27176	1463	10808	7386	67115	15929	27393
4744	5597	7417	11538	66469	27276	8666	11031	7345	58521	13046	27207	10671	11171	7392	66916	260299	27425
10955	6217	7447	13033	381677	27425	54899	5864	7360	18479	12033	27226	51024	25994	7411	72612	80286	27681
9528	7411	7458	11764	67869	27528	81873	100505385	7381	21787	226591	27276	130733	26999	7417	433771	16497	28000
689	100526842	7485	15505	545531	27681	23647	664	7384	100226	14763	27398	4852	5507	7458	66489	68526	29811
4717	3800	7529	268595	627352	27984	6342	5110	7386	17433	19069	27425	271	23558	7485	22630	229663	29812
11331	10525	7531	19173	110213	28000	2944	23335	7392	227197	17179	27681	4673	79068	7514	26422	19173	29858
5110	4714	7534	170718	73728	28015	64979	53373	7411	56363	17966	27984	3304	1351	7529	110213	11739	29873
29789	7531	7555	69807	13205	28199	7122	1499	7417	66377	17260	28000	5682	57136	7531	24109	140741	30052
55860	9568	7812	13445	68097	28250	5067	10379	7447	171469	67273	28015	55352	80213	7534	67895	23881	30055
4738	23641	7846	66383	230775	29811	128	8925	7458	14569	66355	29811	23077	55113	7555	59029	100504988	30057
26780	4666	7905	70223	70974	29812	7514	1804	7485	675851	269878	29812	3376	22933	7812	11732	319984	30059
6529	4514	7917	407819	67254	29858	729956	23367	7514	68267	504193	29858	51506	6203	7846	218194	68337	30795
3098	79068	8031	27276	19173	29859	10826	79605	7529	16911	110826	29859	64219	746	7857	223601	101056690	30853
192683	11341	8073	378702	386649	29873	401505	81631	7531	52840	103236	29873	4983	51125	7881	11938	100041478	30928
5590	79957	8079	18114	20266	30052	4217	192683	7534	58208	226123	30052	468	6138	7905	100504988	66916	30949
1155	51596	8099	627352	30057	30055	728554	5705	7555	55949	69010	30055	6446	1176	7917	18114	100039826	50783
5121	9741	8237	16570	68337	30057	51126	9045	7812	100862223	232232	30057	11331	8525	8031	20964	66958	50884
9915	468	8303	17304	73049	30795	6125	51090	7846	56710	235106	30795	654364	1153	8073	53600	69654	50914
9764	8660	8314	66049	22185	30853	84276	79869	7905	18040	20224	30853	57699	9867	8079	58243	26441	50932
468	4720	8404	21454	216874	30928	51247	6166	7917	73274	20481	30928	4131	2	8099	16526	66449	50995
7555	103910	8443	16911	73830	30930	55672	4712	8031	114679	109905	30949	1329	8667	8237	57340	30055	51788
8031	347733	8506	12847	73737	30949	9538	25814	8073	15441	12408	50754	2806	65055	8239	11931	57320	51791
4708	5412	8507	18040	241638	50754	51466	2665	8079	17995	80904	50781	1917	23258	8303	66589	53598	51792
22920	25994	8508	101056370	84704	50781	10296	5901	8099	59058	665503	50884	5502	5518	8404	20250	66694	51798
26012	3376	8519	18377	59008	50783	399687	54438	8140	12757	17113	50914	4702	231	8408	70025	12261	51799
2879	8721	8522	20620	67057	50884	5524	6389	8237	268595	14580	50932	399491	55737	8506	378702	67115	52250
9061	23646	8525	11932	76965	50914	8209	476	8239	12461	78593	51788	537	113452	8507	17775	17999	52323
6990	4983	8543	101314	11777	50932	5999	2060	8314	22041	76308	51791	100534592	28984	8519	101055854	76161	52469
10099	81631	8613	12325	14227	51788	10125	8802	8404	226971	18186	51792	50854	10397	8522	78304	59005	52530
3301	64061	8655	74100	53598	51791	23208	6923	8443	224023	26891	51799	6678	6633	8565	68202	11777	52551
10904	5501	8660	114143	54195	51792	25789	5707	8502	12847	80297	51810	5438	522	8613	100502825	22027	52637
8490	5705	8668	17260	218335	51797	22937	100529063	8506	18163	232227	52250	26224	56967	8648	67710	68875	52858
10808	5168	8682	15370	14400	51799	9448	7323	8507	20226	28114	52469	2946	9377	8655	97863	594844	53310
11343	6620	8724	210044	52882	51810	51673	55082	8508	22201	18203	52551	3685	4591	8660	66335	19349	53328
1996	256586	8775	14415	29873	52250	50813	5518	8519	13016	18481	52589	10541	65018	8668	14661	56258	53331
4208	140767	8815	100862455	74022	52398	2286	79178	8525	12336	70430	52637	57136	1329	8682	14489	171469	53356
4722	9796	8869	67869	14432	52551	56899	23623	8537	66092	52174	52858	51062	10671	8724	19052	77134	53376
28972	4897	8872	14797	12540	52589	358	51065	8613	64051	52668	52915	51439	23500	8777	54195	30795	53598
23181	57470	8927	66046	271457	52637	81876	10485	8655	13803	100862206	53310	6888	103	8815	59043	14227	53600
64061	10439	8933	22631	52858	52858	11188	966	8660	20024	21881	53328	100526767	9143	8869	56354	13033	53605
56910	113246	8936	69202	68969	52915	26051	7411	8668	68202	67763	53331	9211	100093631	8872	15929	553127	53612
9240	401152	8944	59029	18163	53310	90637	10213	8682	56434	329906	53356	10486	10099	8933	13001	20643	53861
5803	64207	9040	227290	30795	53328	83939	23558	8721	19989	14057	53598	54407	9118	8936	19173	218335	53895
53844	51321	9045	17995	14788	53331	7979	5708	8724	54709	236848	53600	1460	7307	8944	77975	229709	53901
535	53339	9061	235402	100042424	53356	8926	57348	8775	13992	16980	53602	51646	55860	9045	386649	100862012	53972
6203	55207	9070	66477	100861978	53598	440026	7917	8815	16423	22401	53612	10134	23479	9061	100047429	69046	54127
23242	7009	9114	67445	226180	53600	129642	5720	8869	14797	217082	53619	4738	23466	9070	627352	58208	54170
55788	222553	9118	218038	23881	53602	1514	54681	8927	14415	233280	53860	53844	4738	9114	66994	56213	54195
7531	7812	9143	67916	11769	53605	26003	23191	8933	80890	94185	53861	9737	3329	9118	67445	12465	54197
599	51234	9158	72900	19349	53612	1795	3295	8936	23936	208846	54003	29105	6853	9143	56451	72693	54198
100616282	84502	9167	100039078	57437	53861	114882	9098	8944	216856	72205	54127	51495	654364	9158	101056341	16911	54208
81926	26034	9168	17153	218544	53972	11017	79012	9045	68342	231605	54170	23179	292	9167	100042424	12315	54351
4494	157567	9201	22763	114143	54003	170261	483	9061	245877	54561	54195	57475	9581	9168	13039	56354	54401
100529097	51655	9240	83965	80286	54127	6637	10109	9114	14227	67393	54198	3015	5573	9211	100039078	56451	54405
3251	509	9284	71764	66144	54194	4852	6888	9118	14827	56195	54208	3682	4942	9240	15452	13191	54411
55800	1175	9296	52250	100502825	54195	642869	9118	9143	100861615	240514	54351	266812	26289	9284	71764	59008	54633
1400	10598	9324	23936	20404	54196	80727	7324	9167	70456	57317	54401	25824	81551	9296	66340	278795	54637
1327	9167	9354	11518	229663	54197	51094	23179	9168	17999	633406	54405	4038	6293	9324	19175	11702	54645
55651	10397	9375	100226	75406	54198	6596	6748	9240	19052	52585	54411	10567	80150	9375	93739	230235	54683
6293	81892	9377	18738	66916	54208	4144	5064	9284	54683	71954	54633	6857	7534	9377	14700	69895	54709
9804	51503	9445	80286	100039826	54351	140707	79641	9296	12331	230757	54637	57414	26051	9445	68552	17954	55934
9625	10109	9446	57138	100862468	54376	91582	1793	9324	20910	193742	54683	231	8031	9446	16423	378702	55949
3329	10410	9452	59008	98170	54397	8722	1113	9341	73830	16981	54709	3735	51606	9452	100046650	67117	55950
10858	10487	9456	232333	100048119	54401	2109	58526	9377	57340	66258	54725	30011	3032	9456	11518	77113	55951
8660	7857	9478	22628	100047429	54405	221545	4294	9403	13033	66917	55949	51504	4735	9500	18570	70727	55984
4674	5300	9500	20597	224938	54411	252839	3376	9445	13001	66940	55950	80213	3646	9552	19182	97387	56018
7317	9847	9552	78521	53600	54637	801	3895	9446	67710	67272	55951	351	375057	9553	68526	22378	56086
4779	533	9556	64383	67117	54645	91137	4714	9448	11538	622434	55984	5693	79602	9556	20916	666634	56176
9737	57698	9568	100041975	15387	54683	708	57104	9452	26446	211712	55992	11342	606500	9581	51788	66425	56188
9751	9638	9581	12387	19736	54709	51441	4747	9500	227937	100861978	56086	57688	58526	9588	108013	19275	56205
7095	81926	9588	360013	677654	55949	23301	6451	9552	22763	11886	56177	79870	400949	9625	20463	14797	56209
1460	84064	9625	16478	233489	55950	254263	4720	9556	100047429	11632	56188	53342	4708	9638	68875	19182	56213
3068	2790	9638	18641	18377	55951	10953	57419	9568	23897	77125	56205	1655	2258	9670	19942	54208	56282
55737	1027	9698	319504	23936	55984	7150	5872	9581	100504988	66098	56209	55964	5412	9698	21854	14700	56347
2554	8506	9737	19716	378702	55992	57003	10554	9588	66972	18099	56213	100532731	27087	9737	67117	23969	56350
9844	9920	9741	18217	67602	56018	8924	3988	9625	20384	72289	56282	6303	51371	9741	23934	19942	56354
26795	84280	9751	52840	13001	56086	200407	10231	9638	12297	12934	56347	1069	4736	9751	19735	56378	56356
1781	127703	9762	12933	15929	56177	6746	5515	9670	67808	13349	56348	25873	10209	9762	66155	223601	56367
183	273	9770	67003	68342	56205	10559	9891	9698	18146	101056452	56350	1431	27335	9770	56457	71927	56370
51286	23492	9778	75608	17184	56209	23108	283638	9728	230075	244421	56354	81892	5597	9778	12971	100046628	56372
57698	55352	9783	213760	15275	56213	25972	1487	9741	235072	13170	56370	7812	1460	9789	14569	14387	56378
26052	100534592	9784	18146	11899	56224	23321	1501	9751	19139	12527	56372	101060817	7009	9791	19172	268595	56397
9802	164832	9791	18549	50781	56347	3420	2628	9762	235604	242291	56378	64061	23057	9793	19229	71817	56409
3797	3306	9793	11777	56258	56350	101060581	10092	9770	66915	70103	56386	30812	4753	9796	66469	83965	56424
10397	11069	9796	23969	207728	56354	1891	3685	9778	594844	50918	56397	114932	6169	9802	78829	17184	56431
10632	5567	9802	53861	78232	56370	84065	728047	9784	67869	14406	56409	341	6678	9804	12794	51788	56434
1476	9890	9804	12297	210044	56378	3265	10675	9796	13653	18107	56424	23588	51646	9805	56443	13170	56442
5602	55294	9805	13476	68815	56397	9552	51123	9802	14661	14708	56431	7009	8490	9806	74117	12387	56443
26986	11034	9806	28015	14758	56409	55205	5682	9804	407819	20810	56434	51125	10955	9828	67952	22218	56451
5138	3797	9844	18023	12891	56424	56674	4780	9805	18538	16568	56442	6860	7905	9844	229709	18570	56455
283638	653784	9846	245877	56378	56431	8850	114088	9806	12176	100047252	56443	51075	2052	9846	67097	66297	56458
4666	654364	9847	78408	12974	56434	7167	3707	9844	108664	57340	56444	25994	5101	9867	12785	218544	56462
1727	51439	9853	57874	12890	56442	57060	10808	9846	18738	20284	56451	9143	80762	9868	66077	15387	56471
23258	5577	9859	76965	13426	56443	23621	51657	9853	19047	16497	56455	80762	10632	9890	66234	72865	56486
30845	9478	9867	68097	52250	56444	8314	10096	9859	226412	12626	56462	2805	28972	9892	234353	12747	56495
2776	4501	9890	68943	101056365	56451	57787	5042	9867	18641	94067	56471	9892	1400	9900	59008	100042424	56551
79837	2876	9891	20720	83410	56455	101060522	37	9890	104721	69981	56486	103910	1349	9915	23936	13476	56695
113452	127262	9892	100042503	22154	56462	100996496	23167	9891	17957	68949	56490	55847	54886	9922	21351	229279	56698
54681	10687	9896	66109	12468	56471	5872	64759	9892	19181	51800	56495	9791	9789	10079	77605	20257	56710
10900	6506	9900	66972	20463	56486	5295	10273	9900	50849	64009	56551	29968	4733	10096	66618	27062	56736
103910	100505385	9909	18247	18164	56495	113452	5542	9915	18133	74106	56695	85315	5066	10099	66109	239606	56786
6418	59338	9915	12315	12261	56533	9326	51504	9920	70223	11844	56710	83604	11240	10109	69046	72844	56839
3107	2566	9920	66495	100046650	56551	2941	1892	9922	17991	66997	56786	51637	3301	10120	11676	100047658	57028
51617	7155	9922	75083	14232	56695	127281	5700	9978	66588	27057	56812	84886	11275	10134	30795	65945	57138
2	51506	9929	66916	100503659	56710	1327	100534012	9988	23881	19158	56839	57470	7381	10209	225887	15212	57296
114876	10209	9978	50754	80795	56786	3422	9732	10099	627352	100503884	56876	754	754	10213	26446	13040	57320
51218	5138	10079	20916	74440	56807	50808	55914	10106	229709	19043	57028	9354	689	10231	100046628	80795	57340
6301	6129	10099	100042335	545600	56876	51421	81873	10109	20404	53883	57138	2785	54681	10236	17991	192159	57423
10273	54765	10109	26936	73047	57028	142	25777	10120	22210	76497	57296	23500	79641	10250	20068	207777	57436
56114	1400	10120	19242	67115	57138	58485	27075	10134	101055854	56356	57317	3106	8660	10267	56786	66340	57437
23558	4702	10121	11776	57320	57296	10079	101060503	10140	319504	70611	57320	3150	79762	10269	22129	26413	57752
6138	23741	10133	20254	171469	57320	1650	5438	10209	14387	23965	57340	282991	79869	10273	192662	227197	57754
8073	51523	10134	12453	11739	57340	474384	599	10213	11776	68846	57423	85437	23362	10313	66834	72612	57816
100500810	2181	10209	245688	66226	57423	64083	2617	10231	70257	234023	57436	10382	57447	10314	67388	108071	57874
9551	140465	10213	12974	12323	57436	10175	81551	10236	97863	12259	57437	28986	26780	10367	13135	70223	58200
22933	6228	10231	67130	56086	57437	5218	56888	10250	66958	382030	57752	1027	64219	10368	66181	17756	58208
57092	8079	10236	101056659	68995	57752	286411	11145	10273	20692	223726	57754	9890	2946	10376	12343	68995	58234
80303	57026	10250	19229	232910	57754	5184	2946	10284	13205	67199	57874	10209	9770	10379	16592	83410	58243
55084	51504	10253	97863	22218	57874	100500810	11129	10313	68943	66306	58193	1603	9114	10381	23897	320717	58521
9789	57512	10269	22318	67097	58193	9821	4809	10314	68581	50783	58208	10412	22864	10382	227197	70237	58810
10391	3241	10273	18574	235402	58234	2907	5138	10367	15898	224454	58234	56270	51506	10383	18549	20463	58875
26353	478	10284	66483	64051	58243	51522	23164	10376	19275	100862223	58243	100500842	2135	10391	64383	227290	59005
5597	5295	10313	57437	11941	58521	51497	2787	10379	12315	327814	58521	3895	3098	10397	109857	329178	59008
81873	6169	10314	234852	16581	58523	25915	3098	10381	11732	75553	58523	84299	7533	10410	22201	18377	59029
2806	223	10367	12876	546071	58802	56940	6446	10382	15929	56382	58802	4674	10493	10412	26936	11941	59042
2222	222865	10368	14406	66449	58807	79017	746	10383	226180	19419	58810	4709	55884	10423	18377	66489	59043
219654	286495	10376	20463	69807	58810	51428	23705	10391	56471	545622	59005	51527	83700	10430	12805	386649	59046
27335	9581	10379	14687	57138	59005	51406	1642	10397	13476	68292	59008	100505385	793	10476	13016	100046650	59049
54438	10576	10381	19736	217882	59008	29887	55113	10409	56424	12400	59029	5063	100527943	10479	16210	54196	59052
5864	6166	10382	20924	72003	59025	26355	10314	10410	217340	100503357	59042	9452	4666	10486	66496	14548	60595
6633	5376	10383	66144	69046	59029	334	2806	10412	70790	100040052	59043	729680	11341	10487	11739	98660	64011
5178	23710	10391	22190	56451	59041	100287466	25793	10423	14571	16870	59049	665	8507	10493	101056370	66495	64291
57570	114932	10397	218335	229709	59042	58480	440248	10439	20747	12492	59058	6194	9588	10525	20810	107528	64294
65055	27249	10409	108013	18738	59043	51264	4947	10476	216874	19899	59095	2135	9751	10541	53901	66994	64296
483	23588	10410	100048119	11702	59046	443	9352	10477	30795	22785	59288	23492	114882	10542	12540	66181	64378
29887	2665	10412	51801	18040	59049	6271	51324	10479	83669	104885	60595	56942	9791	10550	66449	631040	64383
7384	6389	10423	235044	66994	59095	220988	64077	10486	13135	215449	64011	4716	10456	10552	66090	627352	65111
8667	4722	10430	22381	66297	59288	7884	12	10487	78521	112406	64051	10955	50854	10554	22145	105239	65113
9167	1267	10439	232910	67126	60595	25999	57178	10493	12453	19018	64085	27087	341	10567	100862012	114143	65945
11341	9978	10476	217737	73032	60597	26017	11258	10525	101314	19291	64291	1690	6297	10574	19035	105653	65963
2617	641654	10477	99138	209318	64011	5315	509	10541	69683	20014	64294	6166	1487	10577	100862468	230775	66043
4714	54902	10479	67097	67130	64051	3815	404636	10542	56431	226414	64296	5439	3181	10581	58234	243548	66046
6992	23259	10486	100047753	15228	64291	10409	2785	10550	11777	14455	64297	101730217	51123	10594	110052	67097	66049
9201	2561	10487	20979	18217	64294	8883	5595	10552	19349	80751	64383	10542	7411	10632	68995	104082	66050
5901	23017	10525	101055854	71765	64296	8443	10670	10554	17977	94214	65105	5297	10273	10670	13489	56086	66070
402469	11343	10541	19167	399612	64383	4155	5695	10574	217737	104318	65106	5901	54812	10671	15505	16579	66077
347733	321	10542	12764	100039078	65079	2648	10923	10575	51810	73032	65111	100527943	55228	10675	66411	68041	66085
9478	11222	10550	11739	108645	65106	9745	4841	10577	76965	68098	65113	6228	26994	10687	14057	12468	66086
100131205	10314	10552	19099	12348	65113	22843	26052	10581	12799	67996	65945	7384	2941	10715	654432	100504494	66087
4711	10391	10554	76308	76302	65945	23623	3927	10598	67063	67845	66043	100302254	2617	10728	101056061	78232	66089
6324	4673	10567	55949	11946	66043	1740	10134	10632	57320	72098	66046	285800	6881	10768	114679	381677	66090
4729	10900	10574	76884	20614	66046	79982	285231	10657	19175	21371	66049	606500	2023	10776	20692	70247	66091
55142	51024	10575	30057	227290	66049	51399	55142	10670	23837	17151	66070	53339	10933	10777	18538	18607	66092
3091	23258	10581	50932	12793	66052	404217	3611	10671	16478	228998	66077	10804	8565	10808	69654	66397	66105
127703	6879	10594	94064	29859	66077	9093	3797	10675	20266	235682	66085	203068	7095	10810	98828	227325	66108
10447	26224	10598	677654	100504988	66085	79038	5579	10715	56443	26879	66087	84918	26521	10826	110257	12974	66109
400949	3685	10632	60595	71532	66086	22841	4591	10723	11815	14824	66089	145853	27075	10857	66993	23984	66114
9352	729680	10670	100862223	237253	66087	83699	9551	10728	192662	28000	66090	122060	26053	10858	218772	108069	66121
79921	1718	10671	76302	68581	66090	6620	9088	10768	93724	17748	66091	112495	2971	10899	621542	232910	66144
80150	6307	10675	14661	13040	66091	7164	9446	10776	14104	269608	66092	533	192683	10900	12468	100504983	66152
5700	5121	10687	66537	100503799	66092	2631	138151	10808	213760	28199	66105	310	518	10904	97387	56443	66155
23167	10567	10728	77582	320951	66108	23531	23499	10810	68728	20833	66108	23466	51090	10921	100039826	67067	66163
1653	23136	10768	69683	328545	66109	966	5690	10826	57437	66094	66109	5691	11258	10923	320717	16592	66165
11258	26059	10776	170719	207777	66144	50632	4733	10857	74117	16560	66114	59286	2778	10933	56758	11518	66168
5518	219287	10808	14432	76686	66152	8567	55061	10858	100039078	100041953	66144	6879	8519	10953	232333	66383	66181
9446	79012	10810	78304	74315	66155	4628	55860	10899	230904	17470	66155	57595	101060503	10955	213760	11899	66202
23623	729082	10857	241593	277432	66168	4700	51144	10900	66489	100732	66165	482	54998	10956	69227	76302	66212
3376	23336	10858	56431	227325	66181	4704	54539	10904	67895	330941	66168	60592	27430	10962	104721	66090	66218
5515	1460	10899	12261	59005	66199	5997	10603	10921	76273	68565	66181	2617	5569	10971	101056365	67602	66226
521	4744	10900	19181	433022	66218	6993	1027	10923	14489	109689	66226	54539	4705	10980	22393	11740	66237
221061	79622	10904	18643	17304	66237	9519	3309	10933	105689	71955	66237	29796	286495	10983	171469	17207	66242
81631	10552	10921	227700	51799	66257	3005	2052	10955	56495	14360	66306	26289	6281	11031	78521	18952	66257
286495	1349	10923	16592	19035	66335	8733	57092	10956	229663	67267	66335	509	9551	11033	243780	399612	66271
103	4978	10933	14570	66411	66340	30836	2246	10961	24050	235339	66340	100128731	5348	11034	108902	383787	66335
478	29978	10955	224023	14677	66377	6723	4702	10962	21762	101739	66355	6456	55323	11075	66413	13007	66340
27344	5063	10962	19981	18099	66383	54541	4201	10971	75083	17449	66368	5162	4714	11143	70223	11785	66355
9324	27087	10971	107767	12301	66384	11145	80213	10972	50781	68203	66377	6506	10134	11145	83410	100048119	66368
83700	1642	10983	14800	56205	66411	1975	11343	10983	83410	65963	66383	51241	10430	11197	67254	53600	66377
23261	29058	10987	27062	26441	66416	10130	7392	11031	13821	104015	66384	22920	81533	11222	100043771	237253	66383
10857	9375	11031	54683	116837	66437	26234	6301	11033	14677	100039252	66397	5569	87	11224	57874	68552	66384
81551	1508	11033	13383	101056690	66445	51560	9804	11034	66383	14252	66411	347689	2947	11230	18040	14397	66385
3787	2596	11034	66218	68875	66448	10236	7307	11069	56370	226518	66413	6232	83604	11258	233489	12793	66397
23336	63939	11041	66155	98262	66469	6878	28986	11075	12540	67078	66416	440248	1804	11275	13681	73991	66411
654364	23179	11069	71982	11933	66477	2775	1952	11145	56347	72357	66437	9456	11343	11315	14548	22145	66413
539	606500	11075	29858	216831	66483	2770	358	11188	22393	70397	66445	23259	80335	11331	14976	74022	66414
25873	4201	11142	16432	24012	66489	22908	10391	11222	26938	68523	66448	378	4673	11337	11964	320429	66416
100532736	9698	11143	228550	353502	66495	4953	10712	11224	66734	66928	66469	10430	347733	11341	20747	320840	66425
10490	548596	11188	67673	666634	66496	90933	309	11230	50754	219024	66477	1960	51218	11342	20183	242667	66437
51125	4716	11222	21833	216848	66505	55753	10581	11235	216963	104725	66483	10769	468	11343	52250	100862468	66445
64219	4726	11224	53598	66383	66508	5653	2026	11258	67115	216049	66489	9770	3797	11345	19324	100045191	66448
1780	57414	11230	66840	66489	66530	10155	8668	11275	56205	216131	66495	5700	5438	22794	20620	11676	66449
2060	23109	11235	21881	12764	66537	51308	58478	11315	69807	107771	66496	84280	12	22827	26611	64383	66469
100302274	6653	11258	50914	18146	66556	7248	6992	11331	140559	108679	66505	23328	10485	22864	22210	20910	66477
4809	4118	11275	12465	67952	66576	94239	539	11337	433771	234967	66508	328	10213	22878	209318	101055854	66483
8925	23673	11315	70790	12876	66589	100124541	57136	11341	19716	110454	66530	2774	3091	22883	66556	12764	66489
2746	22903	11331	22393	12785	66594	4082	402	11343	103466	20182	66537	11031	4947	22911	13476	12794	66495
5705	4779	11337	14827	71817	66618	7257	10671	11345	68991	66421	66556	8721	8506	22920	66044	108645	66496
285231	7381	11341	94249	72865	66624	23271	3646	22794	56457	26371	66576	4330	23077	23017	11740	58234	66505
5708	4709	11343	21854	114128	66694	10379	16	22827	553127	29819	66589	4720	9806	23031	67067	11946	66508
10209	51075	11345	66108	80515	66734	51510	2790	22864	14194	50797	66594	6748	57658	23077	66840	18637	66511
321	285812	22827	12794	66340	66736	51309	6303	22872	22027	68355	66618	57179	23499	23089	22218	78304	66530
5595	5375	22838	14810	65106	66840	11260	665	22883	18247	56305	66624	5567	10581	23109	19326	65106	66537
5577	54681	22859	18164	18637	66914	23061	523	22903	66469	13821	66694	23017	23089	23154	227700	66416	66541
6622	2913	22864	52915	67710	66915	7743	57447	22911	11676	18751	66734	534	8869	23171	75909	66736	66556
4869	1463	22872	54138	19942	66916	91548	2258	22920	494448	56282	66736	5216	51132	23179	68839	18163	66576
4733	3612	22883	67710	68939	66928	51371	51606	22982	20924	73158	66822	4714	351	23191	15481	22318	66589
548596	5518	22895	15929	69895	66940	6046	10955	22998	59008	237052	66834	1508	7317	23204	17035	13204	66594
57446	29796	22903	18747	66049	66958	406907	760	23017	140904	223593	66840	54765	727956	23209	241593	20393	66618
6881	4736	22911	11946	381813	66959	54732	22903	23031	100046628	236539	66914	1902	309	23214	12847	14394	66624
4201	6194	22920	14387	18597	66972	6160	10284	23046	16579	51798	66915	84457	100500810	23242	16570	57816	66671
51400	57476	22998	107831	216049	66993	53822	220594	23061	20620	67247	66916	57291	2785	23258	18749	73728	66674
100505385	9354	23017	271457	225887	66994	112476	6429	23077	68815	100859931	66958	8613	3309	23259	57754	20451	66694
9922	51647	23031	68839	52897	66995	26001	5348	23109	14251	26901	66972	3107	150786	23270	75454	73046	66706
4673	1191	23061	386649	66397	66997	57526	28978	23154	330814	66070	66993	2039	7881	23295	19349	15381	66711
57447	54539	23077	109689	241593	67003	2566	10632	23167	228550	67040	66994	57467	7555	23328	26441	75036	66734
4720	819	23109	24050	12461	67041	29994	9143	23171	67771	234378	66995	23673	9446	23336	546071	66618	66736
2023	84792	23136	56758	223601	67044	10987	55748	23179	22333	66836	67003	2060	57104	23362	66736	12727	66776
6804	3304	23167	17957	74189	67057	60488	4129	23191	14432	73274	67044	83930	4869	23451	56018	237542	66822
10134	5691	23171	22041	14775	67068	5160	2023	23193	104069	320926	67057	157567	9203	23462	14232	29812	66834
273	6303	23179	26611	56495	67097	51060	3958	23204	100046650	217337	67063	5931	23031	23466	65111	103742	66836
2941	9922	23191	13992	228550	67117	488	55638	23208	101056061	15483	67068	3094	1501	23479	75608	67254	66840
5412	25977	23193	56424	320429	67126	23067	9899	23214	11702	27528	67078	2181	26353	23492	66437	56347	66911
51108	23108	23204	14569	67252	67130	23367	5274	23220	11933	72542	67097	3281	5700	23500	67602	17918	66914
57476	9821	23208	100046119	100862012	67145	8560	55144	23242	14232	11941	67115	5100	482	23531	100101806	229791	66915
11069	3281	23242	27425	105239	67184	10527	27430	23258	19417	100504586	67117	51647	4779	23558	15441	68581	66916
5682	10671	23258	12323	13427	67186	5500	4738	23270	76886	93760	67126	25814	51144	23568	13445	20068	66958
81533	328	23259	192159	270192	67247	51760	9588	23313	101056447	66437	67130	8804	537	23585	20924	70911	66972
10671	63917	23270	56807	13476	67248	254778	4722	23328	22218	60597	67145	11343	53844	23623	67959	56370	66993
402	10094	23285	27225	94249	67252	57509	7555	23336	67437	19656	67184	100616378	6529	23641	56424	84704	66994
4641	6717	23328	108645	72612	67254	64743	9890	23362	80286	223918	67186	29074	23164	23646	68953	627191	66995
23335	3032	23336	67388	231876	67267	284361	6304	23367	68801	235072	67199	402	101060684	23647	109672	59052	66997
10923	84735	23362	58802	51810	67300	55437	28958	23396	76267	56807	67247	6169	9798	23673	68991	52637	67003
5757	147381	23367	26417	66181	67416	23241	10490	23399	110351	69635	67252	9375	5693	23760	14797	68839	67041
11275	10927	23396	98660	68598	67453	92856	5590	23412	14860	103850	67254	11222	23037	23787	26572	22333	67044
28958	100500842	23399	14104	110351	67468	3398	5412	23451	11518	268354	67300	64756	26045	23788	19275	68969	67057
7009	6888	23451	58234	66736	67530	84932	9625	23466	228836	56705	67332	6129	490	24141	15212	639931	67063
100505494	10594	23466	16581	51788	67568	58533	5445	23479	14923	18537	67437	5019	10541	25777	71927	243339	67067
55030	6750	23479	52690	268709	67602	253725	3281	23499	69046	15370	67453	8660	22948	25814	66060	268723	67068
1027	11235	23492	114128	57874	67603	100526737	53826	23500	52858	240332	67468	26051	4720	25830	20422	23936	67097
10314	402469	23500	100046650	16592	67671	25769	26521	23531	21854	66191	67530	9446	22911	25873	94275	18242	67115
3831	440823	23558	224613	66495	67673	10507	9751	23558	101056140	67201	67568	57062	760	25874	56347	52858	67117
1496	283267	23568	68991	28015	67675	8537	9892	23623	170719	103963	67602	79004	3376	25907	100503572	53605	67126
537	5708	23623	22152	30055	67710	100093630	100500810	23641	208715	69094	67671	29058	391	25994	67130	73830	67130
9079	746	23641	72865	216157	67763	10769	22864	23646	227290	66530	67673	401152	10314	26001	17999	64378	67184
55113	50650	23646	23983	58802	67788	81565	100532736	23647	110052	68475	67675	83641	4330	26045	68097	20422	67186
1501	166	23647	67959	107528	67808	10989	55084	23673	66090	18521	67710	5348	81539	26051	232910	13489	67199
100188893	58476	23673	12176	140559	67826	9689	1902	23741	59042	11842	67788	23641	25814	26225	12974	101056365	67248
57178	7334	23710	66437	68267	67834	51538	9789	23760	59043	53895	67808	516	28958	26289	52858	328545	67252
9315	9456	23741	14227	68202	67838	7732	9377	23787	68552	27981	67826	5518	1463	26521	17918	66049	67254
90338	54460	23760	16423	14194	67860	6663	2821	25777	54003	70123	67834	54681	10554	26784	66385	170719	67267
57136	25814	23787	77975	12387	67863	4841	5439	25789	12348	13002	67860	81631	7485	26795	22021	100505386	67300
116138	10983	25777	51799	50914	67869	51440	4717	25793	26417	237761	67863	127262	27316	26809	57138	241688	67437
3015	138046	25789	74117	69721	67887	79869	6158	25814	14394	13722	67869	23585	8815	26819	227290	209318	67453
64850	9211	25814	103963	18114	67891	10961	149603	25830	76302	67885	67877	4133	2805	26820	66588	12298	67455
57062	57037	25827	14489	71927	67895	8036	8613	25843	55951	75964	67887	56967	57062	26994	11702	13001	67468
3106	10987	25830	26394	108069	67916	9070	30845	25873	17304	67804	67891	653784	79567	26999	233878	67710	67530
5168	63974	25843	67145	19385	68028	3093	11033	25994	21881	74136	67895	256586	51363	27018	12418	70435	67568
54539	18	25873	68581	214459	68041	6900	2098	25999	13116	19060	67916	2631	9737	27020	18597	17304	67602
7392	100532731	25874	207304	24109	68047	8525	27335	26001	100862468	71803	67952	59274	37	27069	68581	27362	67671
4129	100527943	25977	66377	53331	68089	79174	80150	26012	100502825	246317	68011	54704	6141	27075	68047	20747	67673
3309	231	25994	19182	109672	68097	54460	7905	26017	433667	12298	68028	6767	5595	27087	68969	66411	67707
220594	6925	25999	17433	77975	68196	79085	8079	26045	13039	68050	68041	10900	23451	27089	14923	19058	67710
4841	4729	26001	19166	75036	68202	387695	292	26051	15381	66143	68045	6328	399665	27244	74315	16526	67788
28986	347689	26034	14394	27362	68267	56948	57496	26289	320405	20930	68047	4869	7514	27249	16976	18111	67792
2665	5438	26045	107566	15273	68337	54458	54769	26521	108679	100048483	68089	692091	6015	27253	66201	12336	67800
51504	754	26051	68703	17254	68342	51780	4641	26784	74440	100037282	68196	81926	483	27257	66049	69807	67804
6285	57136	26128	72844	56354	68349	677812	10900	26795	77975	66242	68202	23760	81873	27335	21881	57874	67808
6902	9588	26289	100862468	15370	68375	3837	1460	26809	18570	99712	68251	54976	10944	27344	234463	13445	67826
3927	114569	26784	56363	13167	68441	5720	4711	26819	64383	192216	68267	153527	4841	28964	59042	98262	67860
11033	5358	26795	11933	20301	68449	127829	103	26820	30057	65114	68337	11235	6990	28969	23837	98828	67863
3208	8815	26809	17254	381199	68475	79618	50854	26994	18484	75909	68342	388962	23705	28972	434050	13427	67865
4702	3208	26819	105239	12336	68552	388336	2560	26999	22327	69920	68349	55638	140465	28974	67863	18479	67869
9978	10286	26820	225887	66556	68581	84302	51660	27018	14168	17433	68375	7155	23646	28978	72190	28015	67877
7411	26045	26994	67057	67895	68585	9158	57468	27020	97387	18607	68449	6223	10092	28986	75083	51810	67887
509	9446	26999	66618	56347	68598	93185	8667	27069	57754	68874	68544	5436	23462	29105	108664	67252	67891
5501	3735	27018	20747	606496	68724	5532	101060684	27075	228356	13202	68552	3800	51400	29114	100503659	234663	67895
10213	6451	27020	109065	360013	68801	9338	2222	27087	24109	22388	68565	9240	10486	29789	14799	545600	67916
79641	79605	27069	170835	66618	68815	60626	51125	27089	58523	13207	68581	23558	5757	29796	76267	50754	67923
4723	816	27075	54637	70911	68839	3615	55651	27253	103742	269642	68585	3068	25793	29956	56495	56177	67952
1175	6844	27087	66958	14828	68846	3838	10857	27335	218544	213056	68598	10552	55084	29978	13191	22327	68002
55748	5955	27089	100503572	235044	68875	22859	6990	27339	26557	20408	68801	55207	4898	50632	20643	80515	68011
9698	57730	27244	229709	69017	68939	118	23451	27347	52250	11858	68815	390205	1508	50854	11946	12461	68028
6620	460	27249	19047	73201	68943	81551	9764	28964	68544	14544	68839	9868	100131205	51024	59288	14194	68032
490	11127	27253	20536	12298	68969	79672	9167	28972	66234	108069	68846	55739	26012	51075	14828	67057	68041
23031	10133	27257	56551	52637	68995	25875	22876	28974	69082	14623	68875	4692	83955	51079	353502	74189	68045
6158	65055	27335	67602	631040	69029	339983	64112	28978	12764	74443	68939	55004	535	51090	11532	19139	68047
26521	22908	27339	68728	101055854	69046	27339	79921	28986	56508	67707	68943	100616237	6446	51092	56876	67041	68097
3422	482	27344	14400	56786	69202	22998	51520	29114	19385	74316	68944	222166	201562	51108	54637	66469	68192
54812	3398	27347	230861	100043059	69232	345757	10486	29789	11785	53623	68953	8815	5274	51123	14608	107767	68196
4884	378	28972	67252	100047658	69654	57469	9741	29796	67145	66671	68969	25977	23261	51125	22682	56424	68202
27339	100532736	28974	11804	14570	69683	55011	29789	29887	100504968	20617	68995	2787	79772	51142	66448	18114	68251
89927	51637	28978	50849	68839	69721	55699	23077	30836	217218	628779	69010	6717	440248	51181	67788	209966	68337
25814	92737	28986	15387	11932	69804	902	11171	50809	271457	243510	69029	5042	55041	51218	72003	74440	68342
114932	57446	29074	12336	229279	69807	9362	10209	50854	56451	56551	69046	374882	4201	51286	53356	269854	68349
23328	2281	29086	26441	227580	69981	84233	4673	51024	26445	668829	69094	8303	9559	51321	22333	57423	68375
51704	10368	29114	13426	17999	70025	27335	54812	51075	66108	22225	69232	1400	10109	51335	67057	100503659	68475
51660	518	29789	74022	268595	70223	4637	7386	51079	56350	231887	69459	55256	22891	51371	330814	19175	68523
4830	6804	29796	216157	11518	70247	84894	518	51090	15115	637796	69654	6091	5439	51372	217737	72590	68526
4947	101060147	29887	12793	66086	70257	55643	25873	51092	11739	12850	69683	7203	274	51386	631040	57138	68544
100616237	310	50632	58521	12805	70350	3839	64061	51123	109801	69225	69780	9638	5720	51398	19139	277432	68552
23646	23171	50650	19261	17762	70495	23603	56910	51125	224938	14768	69804	475	4712	51399	229663	100504863	68576
2560	3106	50813	12652	66077	70510	55294	407043	51142	67760	21399	69807	9698	79022	51439	70247	50995	68581
23673	9201	50854	50781	276952	71679	2580	654364	51186	266781	21833	69917	2665	3707	51466	11785	21849	68585
11198	85437	51024	56495	20068	71722	9846	1917	51218	100503799	66706	69981	10284	3276	51504	114143	18538	68598
9098	153527	51075	433771	241688	71765	51567	5507	51286	65111	16476	70025	144363	3682	51506	76302	23897	68735
57470	4191	51079	52637	100504494	71927	5931	7009	51299	83965	14312	70223	113246	5909	51520	14651	77975	68801
10554	6767	51123	11771	17756	72043	23193	51506	51307	20430	13483	70247	381	56995	51596	11735	21351	68815
1952	79004	51125	68969	20924	72170	51202	2879	51308	207304	68337	70257	6158	10768	51617	27681	66511	68839
3281	34	51142	233489	242667	72296	6234	9581	51321	27226	17754	70350	28974	56270	51637	66087	20979	68875
56270	29105	51185	67267	229791	72519	5869	4131	51324	14788	236794	70495	4336	11129	51646	69981	381310	68939
23492	53822	51218	234378	105653	72590	116154	4118	51335	116733	54633	70911	1718	27092	51647	65945	240058	68943
1487	4733	51286	55951	19711	72612	9040	1155	51371	53331	11668	71679	4830	5682	51669	21787	12032	68948
5695	4869	51299	108902	320840	72844	25943	9452	51372	15481	11515	71703	100188893	1642	51714	66510	21854	68953
665	59286	51307	14251	433904	72865	6845	51646	51386	67057	56445	71722	10577	4131	53635	26414	18597	68969
23164	81565	51321	22784	13992	72900	27257	6857	51439	67834	228960	71765	50640	7392	53826	100043059	68953	68995
2098	9452	51324	66181	73046	73158	6297	10776	51478	12727	53972	71927	10094	2776	53844	26901	53356	69010
11240	50640	51335	17827	60595	73218	950	400949	51493	103963	12558	72043	80150	10412	54112	11777	64291	69029
26051	57586	51371	11838	67468	73274	2561	5121	51504	170790	277432	72053	152789	9764	54205	545600	20203	69046
5507	51582	51372	83410	14700	73723	79135	1428	51506	68995	68421	72170	4201	6192	54386	639931	11566	69202
114088	9823	51386	56710	66155	73728	3337	10493	51520	12301	72736	72296	439921	475	54407	68728	19035	69225
5205	5066	51398	18102	22190	73737	203259	100505494	51582	22154	68262	72357	10125	25830	54539	17136	98432	69232
7167	5714	51439	666377	20334	73825	51566	4915	51596	13445	207304	72519	57181	80343	54550	20370	18417	69654
7334	7345	51466	67860	73991	73830	64853	10099	51617	66736	11792	72590	25791	1902	54681	665181	227723	69662
28984	132332	51493	112406	235106	73834	101060567	3301	51646	14672	21872	72612	3632	8522	54704	53861	218038	69683
2181	98	51504	64051	320588	74022	25907	83700	51647	67117	67010	72844	729082	29789	54715	70186	66226	69721
4915	1537	51506	66588	54196	74100	153339	286495	51669	19211	330369	72865	55753	7844	54765	66086	18197	69804
9590	6158	51520	66489	110460	74117	8668	521	51704	16976	226162	72900	2983	1653	54812	12315	546071	69807
23362	23285	51560	54195	53623	74136	8027	10550	51714	72612	16525	73158	55505	5705	54902	12387	18738	69895
23285	5162	51582	15239	242894	74318	196394	11341	53826	17919	50935	73274	738	966	54915	17449	225887	69920
10120	7203	51596	100504968	17207	74440	55530	10423	53844	17153	100042069	73723	51503	10490	54976	22318	140559	69981
7917	1603	51617	100502825	20638	74763	6047	56114	54205	59005	105501	73728	8869	51439	54985	18738	104418	70025
79567	25843	51646	108664	15381	75406	2872	2739	54386	100039826	67332	73825	347733	10712	55011	16593	67437	70103
4705	116138	51647	218544	13204	75454	3029	347733	54407	192159	56748	73830	55799	404636	55144	76884	226180	70223
10368	5864	51669	103742	381511	75608	23608	51108	54539	56086	100861615	73834	221154	2039	55177	13033	242894	70247
2983	11033	51714	52551	330319	75620	51228	1173	54681	52551	66271	74117	1642	10857	55190	27053	54170	70257
23122	10951	51719	70456	20983	75705	9853	10575	54715	57752	72043	74136	55144	2806	55207	30949	14272	70350
231	10890	53339	103466	53356	75747	9717	770	54732	18221	108014	74315	9978	23179	55228	22378	56786	70495
5707	79017	53635	101056365	594844	75909	10908	8519	54765	246317	106064	74318	10890	114088	55323	67834	20924	70510
55190	286097	53822	68724	103742	76161	7913	79602	54812	66384	19293	74440	5093	5577	55450	106143	67684	70556
127833	58515	53826	59288	14658	76192	23242	56270	54915	268860	56386	75406	1349	55800	55505	15461	329739	70612
55041	11342	53844	69804	100861853	76252	440574	150786	54946	227298	27393	75454	23741	4043	55638	100505283	12757	70747
2258	3035	54205	232370	22333	76273	11230	3956	55011	17449	100504654	75608	274	23017	55651	100226	66077	71679
100529063	56270	54386	22210	70247	76302	56616	7070	55031	108902	74840	75705	1952	5297	55700	12461	11858	71703
140465	6730	54407	13483	21854	76308	100128731	348	55113	22631	27061	76192	3920	4676	55739	20638	17433	71765
3611	80303	54539	20068	53605	76687	2992	9324	55144	19326	30930	76252	4736	460	55754	110460	22154	71927
3958	10574	54681	108760	20893	76884	4232	1327	55182	54161	56468	76302	5708	26037	55800	17954	330941	72003
51024	51218	54704	68028	15212	76886	3798	4869	55207	20512	66674	76687	2051	100124541	55859	226412	381813	72053
79602	84247	54715	14252	71435	76965	51181	1727	55228	20463	80976	76740	55323	533	55860	58521	18643	72170
6844	285855	54765	66060	67453	76969	50809	402469	55323	14828	94332	76884	5173	1209	55884	66915	66384	72519
5093	440248	54812	100101806	192159	77305	55323	3091	55450	20597	68944	76886	85453	7324	56114	216001	22185	72590
5431	2039	54878	66077	12727	77975	2596	8660	55505	20185	76740	76900	56937	100532736	56270	16413	109672	72612
10712	10804	54902	12294	13063	78304	128434	100529097	55638	74136	22021	76965	57037	25873	56271	20257	13135	72692
2039	5885	54946	54196	56710	78330	55852	26353	55651	378702	13014	76969	5579	6285	56616	75104	216049	72844
23710	100616378	55113	226180	12757	78408	549	221061	55666	54637	228983	77113	1175	4729	56654	211556	20408	72865
23017	5693	55144	110460	21849	79044	1487	1781	55672	631040	68251	77975	4726	9452	56674	666634	15904	72900
375057	2332	55177	66556	229949	80284	1615	5375	55737	14199	14570	78304	5202	9211	56910	67963	109108	73274
5693	1655	55182	15441	108902	80286	8440	6529	55754	100042503	227867	78330	18	54407	56947	27096	227059	73723
54704	535	55190	56213	27226	80297	29086	23328	55800	11735	67443	78408	9920	28964	56967	13007	12301	73728
8519	388962	55207	57320	57754	80385	145853	23242	55859	100732	110959	78593	51218	4702	57062	216739	214579	73824
3398	55505	55228	18752	241727	80751	5702	90338	55860	53619	72170	79044	9844	3611	57104	11776	245607	73825
157567	261729	55294	13663	12032	80886	100506725	10439	55884	26936	70612	80286	64744	10567	57136	12336	270192	73830
9456	28986	55450	19324	15898	80890	57037	10525	56114	68045	69662	80515	9847	9861	57142	13030	56367	73834
2971	3895	55505	75104	56424	80904	66008	100506248	56270	100503659	78248	80751	84249	64784	57348	66958	15369	74022
5295	10412	55611	17136	30949	80976	23116	65018	56271	20979	14705	80795	262	51024	57446	100047658	360013	74100
10944	22864	55638	353502	67041	83410	9909	28984	56616	22145	19935	80886	55156	5515	57447	66734	231329	74117
23451	81853	55651	104721	22027	83767	900	6456	56654	18747	52323	80890	375704	534	57468	17304	108902	74136
56888	5122	55700	140904	52589	83965	5921	6293	56674	94064	66091	80904	23089	22920	57470	29812	67937	74315
5064	57692	55737	21672	56443	84704	57291	51704	56675	210044	67860	83410	57692	23623	57476	18247	234664	74316
25843	115024	55754	66915	14976	93724	23710	9114	56910	72865	17136	83767	84316	989	57515	216618	245877	74840
5438	51510	55800	66940	18752	93739	2885	28972	56942	353502	73825	83965	84247	29105	57658	22763	72898	75141
10487	100653217	55859	229663	68027	93843	147495	4779	56947	78829	66368	84704	57348	10675	57698	13663	217218	75406
9732	55182	55860	68846	18538	94214	283638	6319	56967	80515	19352	93724	25927	3281	58526	70369	66155	75454
488	3927	55884	14809	432530	94229	51157	989	56984	26611	59288	93739	10286	2665	63982	56710	66087	75572
5886	25873	56114	11676	66840	94249	34	55788	57030	100047658	66661	93760	51309	9698	64061	67800	381511	75608
5796	11031	56270	100861978	18569	94275	114569	728233	57060	621542	226830	93843	10314	27253	64077	11782	53331	75747
664	51286	56271	93684	217980	94332	552889	6902	57062	109648	225392	94229	3035	488	64112	226180	242521	75909
754	5500	56616	56205	77305	97387	65056	9770	57104	239217	72693	94249	81853	5886	64219	68002	101056061	76161
2135	4628	56654	637657	227197	97863	728047	9900	57136	65106	67923	94275	56900	10379	64397	66226	227937	76192
440	90135	56674	14768	639931	98170	2776	801	57142	12793	14397	97387	1051	100529097	64400	68099	22393	76252
79004	10542	56910	29859	102866	98660	9988	10577	57348	218335	55934	97863	3612	8622	64850	15228	114679	76273
11129	29922	56942	51810	239606	98766	51241	1400	57419	67943	17918	98170	98	801	65009	69804	104069	76302
81565	219654	56967	100040682	19139	98828	64748	7485	57446	72590	23825	98432	23176	6748	65018	14272	67895	76687
100529239	5921	57030	28000	20226	99712	100505828	51218	57447	13167	22209	98660	125988	5834	65055	11538	117198	76799
51321	4494	57062	80886	109108	100213	7325	8506	57468	53598	12716	98828	51398	6662	65108	15528	64176	76884
147179	567	57104	56443	78408	100226	1266	4708	57476	67252	56490	100226	7248	8668	66008	15930	70097	76969
1718	51309	57136	18570	68316	100732	25817	754	57515	236733	100045999	100732	5864	5695	79004	12453	67788	76976
118	3107	57142	433667	12453	101314	553115	293	57658	54351	103534	101314	2109	1892	79006	74192	216848	77113
8869	8869	57348	23897	140904	103172	5100	5376	57698	19942	67877	102122	5694	1780	79012	246703	100101806	77975
79012	55739	57415	594844	68552	103236	9403	7095	58478	20273	100043771	102866	728047	3988	79017	17263	66993	78304
54407	100289333	57446	60597	20643	103466	140609	26994	58526	66397	100862456	103172	119032	6429	79068	22027	11782	78330
26470	28974	57447	56354	66940	103712	1195	3106	58533	227325	20523	103466	3799	2734	79590	271457	52897	79044
100506248	3787	57468	56451	27681	103742	329	4694	60626	54138	100683	103712	9896	10900	79602	11757	76686	80286
51075	1114	57470	217340	16431	103850	145567	1778	63917	16581	208715	103742	3815	6604	79641	14199	13663	80751
9559	10921	57476	69046	94353	103963	84316	5501	63974	105298	69780	103963	138046	9844	79869	68735	18023	80795
8668	6748	57515	59005	68041	104001	9761	7458	64061	17954	105298	104001	3759	956	79870	18754	13244	83410
533	9045	57658	64296	22129	104069	55611	8237	64077	105239	12453	104069	63917	27249	79921	72170	19325	83767
7323	6232	57698	71927	216618	104130	825	400961	64112	13426	12552	104130	8050	80279	79957	20616	674321	83965
23499	100188893	58478	239667	14251	104318	10521	51617	64219	106143	68449	104418	400961	9240	80150	667739	210933	84704
26145	56984	59353	16594	57296	104416	26227	5101	64397	66860	66822	104444	4729	2222	80212	67199	16593	93724
26034	1020	60626	66086	57423	104418	64397	8031	64400	225028	210973	104721	100093630	6319	80213	22327	268859	93739
10752	101060281	63974	56407	268860	104721	22864	9802	64850	229949	170790	104886	84926	9550	80279	23969	627828	94063
1463	54674	64061	19211	18570	104886	57658	80335	65009	100862258	17128	105239	100529209	11145	80303	11933	16581	94067
728047	6138	64112	22225	19058	105239	5434	6881	65018	386649	242667	105298	9717	8986	80335	103963	66915	94229
5690	406907	64219	72296	72844	106529	10804	3068	65055	28015	269336	105348	22864	2913	80762	110959	22129	94245
440248	51125	64393	20965	76897	106707	5885	130074	65108	70186	433022	105501	10675	6456	81551	70103	66508	94249
746	112495	64397	15468	16593	107528	26045	7447	66008	110078	12581	106014	5797	6158	81565	24030	29873	94275
1892	155370	64400	18749	77552	107566	3550	2782	79004	17762	15211	106529	27243	2281	81609	16508	13063	97387
51506	90121	64838	66411	245877	107701	27347	6678	79012	18569	59052	107528	80279	138151	81618	67771	193813	97863
7284	83930	64850	12540	18747	107767	84572	51132	79068	56839	66114	107767	10951	79921	81631	77113	27226	98432
3745	56942	65009	19826	13135	107771	4915	55800	79095	13663	66052	108013	727866	381	81831	66822	72711	98660
4735	576	65018	53602	67067	107831	83643	6418	79135	66994	378954	108124	55450	10079	81873	74136	14678	98766
58478	6780	65055	18133	98828	108013	10715	103910	79178	100859931	23837	108660	51566	56654	81892	217340	69721	98828
4709	2051	65108	75141	234664	108100	23446	100131205	79602	20523	78938	108679	6730	54550	81926	211151	66105	99296
7514	2631	79004	76273	26374	108124	64744	7381	79605	15369	228836	108699	79602	64077	83442	56508	15275	99712
138046	9751	79012	545531	227723	108645	64756	10541	79618	17758	338370	108760	54874	7384	83604	12301	241593	100226
100534012	51248	79017	15273	234663	108660	6091	1340	79641	170942	15441	108902	27253	6750	83955	12034	56205	101314
1642	5478	79068	209318	58234	108679	10099	7534	79869	227700	108121	109648	166	10542	84065	13429	14417	103172
100527943	5209	79135	18810	386655	108699	25901	10904	79870	100043674	383295	109672	222865	339287	84546	30928	231876	103534
818	372	79178	83669	230904	108760	10368	4826	79921	69232	77469	109801	56947	55754	84790	224023	14658	103712
3304	345757	79602	20182	11740	108902	54926	9915	79957	66070	329165	110078	26128	55638	85390	66541	637657	103742
11222	7095	79605	234734	64296	109648	8050	53844	80150	234463	93843	110172	51602	55585	94163	15381	329165	103963
51569	84152	79622	17954	11782	109689	6015	54715	80212	57317	14958	110197	8803	10577	94239	20316	67455	104001
22903	5707	79641	57296	12794	110078	2135	101060373	80213	66776	71409	110213	100529063	6844	103910	68011	15898	104130
10542	5100	79837	100039826	23897	110147	23429	1153	80279	18293	236733	110257	29994	9741	113452	192159	17254	104184
3306	6853	79870	11941	100046628	110213	3916	9805	80303	18023	58807	110323	372	271	114088	67792	56495	104263
54998	100302143	79921	207728	667739	110257	1073	51596	80335	67097	22183	110351	54902	7167	114882	100044900	18221	104416
23500	5042	79957	76932	20660	110323	740	100188893	80762	56354	67863	110391	6396	5110	114932	94063	208440	104721
9452	85315	80145	209586	96935	110351	23313	4675	81551	55984	269610	110460	55182	516	116138	68939	73201	104771
10092	100529209	80150	193742	18221	110355	4038	2776	81618	28000	73824	110876	6451	11033	116938	228550	12805	104886
460	84418	80212	67416	66384	110391	55577	55737	81631	71982	231876	112406	2971	38	127703	27225	110460	105239
79605	29	80213	54397	75909	110460	5692	10899	81873	53310	23948	114128	553115	64397	127833	15211	17128	105298
51714	55004	80303	117148	12297	112406	140606	1176	81926	216001	74206	114679	664	25777	129642	104263	14828	105501
1508	26278	80335	30930	12017	114128	7095	4706	83604	101056365	71393	116733	51510	7466	138046	22154	17762	106014
6429	10284	80762	11769	58200	114143	81	3032	83955	246703	14489	117148	112483	9804	140465	69010	69938	106489
23766	760	81551	53331	15369	116733	1512	3304	84065	68337	68526	140559	6780	6271	140597	22190	380711	106529
3032	60682	81565	66201	26413	117150	9289	727956	84546	75104	434050	140904	5479	9890	147179	12259	68585	106707
4897	10098	81618	320405	227700	140559	55312	7531	84790	105348	242819	170718	285855	55748	150786	72590	71532	107528
55585	56947	81631	213056	269854	140904	5575	10479	85390	76900	11784	170719	146330	23492	155066	68045	68576	107566
5376	83699	81873	21985	66416	170718	26022	10858	89927	14678	108660	170790	26355	521	201562	100503235	216831	107767
23396	145853	81892	100042424	27058	170719	400949	1431	94163	17254	53869	171469	9581	10594	203068	74316	60595	107771
25789	101060439	81926	18163	97487	170790	51306	2746	94239	57138	16570	192159	23116	2790	219654	68170	66834	108013
4898	5532	83638	17762	268345	170835	729082	4666	103910	114128	18769	192662	51567	10574	221061	67023	216618	108124
5214	22878	83955	73830	75712	171469	7265	23258	113452	66181	21982	193813	645323	101730217	283638	68801	214469	108645
56654	3131	84065	11632	12933	171508	10687	1329	114088	12408	219135	207304	9922	1496	286495	18146	68215	108660
3646	23558	84302	68552	320472	192159	3682	6633	114908	100046684	56348	207728	65055	6767	347733	12017	20983	108679
10921	65056	84546	18616	18643	192662	51185	11240	114932	74318	22088	208715	11033	2878	347746	66508	218772	108699
23179	55700	84790	268860	666377	193742	128866	51079	115207	73728	13854	209318	26278	2944	399491	66706	72519	108902
7324	84926	85390	103236	637657	193813	51123	23641	116138	433256	50932	210044	8506	55863	399687	52530	54645	109108
55182	128866	93974	68047	243621	207182	55177	526	116938	69780	239739	210973	7251	27244	400961	21833	52469	109129
8802	1993	94163	56086	22353	207304	50861	1476	127703	19826	67516	214917	100996464	7917	402469	26444	26417	109648
51520	26960	94239	347740	269700	207728	29074	56271	129642	99138	19826	216190	63939	4723	407043	105239	59042	109672
10947	54940	103910	19035	14544	207740	388962	100616237	138046	17136	106861	216618	79869	9590	439921	52469	654432	109857
3798	144363	113452	77305	214469	208715	51398	10289	140465	382423	69551	216739	3628	9670	440248	12978	71703	110172
8815	26128	114088	11302	14799	209318	7082	9796	140597	12017	68002	216874	7381	50632	440567	14194	18453	110213
2051	51567	114876	14828	20747	210044	4191	81926	140609	67078	50926	216963	5236	28986	440926	68041	23971	110257
51132	6612	114932	100043718	22327	210573	5573	3329	147179	66077	66212	217218	51255	100506248	474384	53605	320184	110323
22948	3043	116138	14077	378954	210973	7332	728689	150786	16498	109801	217379	9045	6663	595100	56363	22428	110351
8622	63982	116938	67943	67416	213056	8239	9061	155066	78304	100226	218038	51126	64121	606500	66414	15370	110391
7385	2778	127703	66496	269610	214917	475	6138	157567	117148	18417	218335	9694	51398	619562	98766	75454	110460
54902	9791	138046	13349	78304	215707	2778	79068	170960	21833	13643	218544	27249	5692	619565	68576	27681	110959
10675	8887	140465	14086	193813	216157	2787	57570	203068	51788	269060	218963	128240	147179	619569	15898	17136	114143
10541	4137	140597	55950	66834	216169	85457	5270	219654	56188	320717	223601	613	8802	645745	73274	66624	114679
9588	2290	147179	67834	21672	216739	57583	1349	221061	24012	228356	224938	10598	2098	653784	74022	100683	116733
3612	56654	150786	18637	56839	216856	9793	8490	283638	98396	11302	225887	79641	6385	654364	64291	17536	117148
57731	100526767	155066	71722	66413	216874	57659	84525	286495	100047753	19330	226123	308	114932	692091	70790	353502	140559
26045	23451	157567	12461	68047	216963	6728	26986	347733	14700	68011	226162	5702	28969	728047	18453	18751	140904
682	8613	170960	68041	50995	217218	84918	5573	347746	67130	72393	226180	4514	51065	728233	18417	56710	170718
6166	64219	203068	66416	72053	217337	10250	6447	376267	54170	17957	226646	55800	100533955	728392	56372	110078	170790
10598	83643	219654	68939	320184	217980	138046	351	399491	67602	116733	226830	51248	10953	728643	18293	16976	171469
53822	387695	221061	66234	13663	218035	4726	9638	400949	54725	20907	227197	10175	3685	728658	67865	17035	192159
51439	9859	283638	20340	78070	218038	23214	23270	400961	75454	225055	227290	90701	5589	728689	29873	56018	192662
8775	10769	286495	16976	109934	218335	693221	4735	402469	16485	64296	227298	22878	6923	730029	69920	18146	193813
310	112483	339287	54709	71750	218544	22838	100616282	407043	60321	12297	227325	64083	55505	767557	216527	227700	207728
101060684	152789	347733	19262	14401	218963	81853	11331	440248	12716	606496	227580	83443	79004	100093631	100502680	216157	208715
2596	5067	347746	229949	68215	223455	57451	23760	440567	66226	433256	227700	9097	29883	100124541	637657	667739	209318
23647	64744	376267	100043771	13865	223601	5805	4336	440926	13823	54645	227937	90121	5542	100188893	319317	67248	212307
5445	692091	399491	68089	13194	223918	4499	7417	441263	235402	14609	228033	5090	51466	100288332	100503670	100043027	212627
23171	29086	400949	216001	14548	224454	1471	54386	474384	100040682	235281	228356	8507	23243	100302143	20930	100044398	216157
29	50854	400961	67128	14272	224613	8887	10476	595100	66448	56030	228550	9828	10269	100302254	55944	57754	216527
8613	57469	402469	52398	66915	224860	100302652	3306	606500	12468	72844	228836	5510	5602	100500804	16601	24010	216551
2029	10923	406907	67117	20316	224938	10269	5205	619562	19242	14401	228983	1983	5694	100500810	21762	71435	216618
9648	1727	407043	211673	104721	225392	9891	22933	619565	66155	18221	229279	201562	509	100505385	13383	66840	216739
10687	5439	440248	216739	59042	225887	51582	3107	619569	68703	67416	229521	3315	23181	100505503	16478	11757	216767
4712	57595	440567	107951	67267	226123	59338	821	645745	110876	13542	229663	54443	23766	100506248	94245	100047252	218035
966	5931	440926	230584	68801	226162	10923	23181	649159	226830	20729	229706	56114	10921	100508408	66355	217980	218038
9552	9784	474384	66340	22784	226180	516	26795	653784	627828	68544	229709	37	2975	100526842	14827	23996	218335
64077	1069	548596	107528	18769	226646	1209	468	654364	76687	19417	229791	114882	57645	100527943	12727	14104	218544
5834	10175	595100	14705	79044	227197	116173	80303	692091	546663	18574	229906	51306	3015	100529063	66776	68815	218772
9890	9158	606500	13823	110078	227290	27183	4494	728047	71764	68094	229949	9531	2648	100529097	20979	57752	218963
6389	1665	619562	100502680	64383	227298	5569	4741	728233	21807	14791	230075	10576	8925	100529239	19018	76982	223601
51719	57659	619565	18453	16432	227325	81847	534	728392	29859	11804	230904	23646	11230	100532736	16525	14677	224454
55294	4885	619569	94214	11566	227580	5589	7360	728643	56372	67166	231329	9039	5431	100533955	69721	72692	224860
4118	100302652	645745	16431	18133	227700	3983	203068	728658	68089	13244	231887	54460	223	100534012	54645	16431	225392
28964	1952	653784	235106	56405	228033	9847	51299	728689	18549	77552	232910	4779	28978	100616237	99138	14057	225887
57104	4681	654364	72519	13542	228356	22794	23500	730029	225896	17955	232989	8611	55209	100616282	68251	75747	226123
381	37	692091	67247	216551	228550	23089	11275	767557	16570	76976	233489	1665	7520	100616378	66624	18747	226162
816	27243	728047	217310	100504863	228983	64968	23531	100093631	93843	15469	233878	159195	5153	100616408	19299	15461	226180
78988	51185	728233	100046684	76687	228998	2273	9528	100131205	235431	219257	234267	460	5931	100996747	54197	22190	226646
6717	284611	728392	68342	330908	229279	6651	728661	100188893	14775	18767	234593	100128252	81609	101059937	67437	386655	227197
10109	84918	728643	56786	67393	229521	23136	4942	100288332	69010	106014	234734	5358	1020	101060363	54208	67453	227290
7014	25827	728658	100504494	14489	229663	2971	375057	100302143	67788	11764	234852	29956	682	101060373	69082	26914	227298
9741	51187	728689	68449	67248	229706	18	100996253	100302254	74167	77630	235044	1191	54997	101060412	382423	319613	227700
6015	23462	730029	67771	66087	229709	815	80762	100500804	19155	100041546	235072	64400	11198	101060503	105298	57296	228033
9920	9338	767557	67126	22225	229791	8303	5538	100500810	100862012	23922	235106	56984	5520	101060817	235431	12017	228356
5439	27347	100093631	66994	83493	229949	2781	5621	100500842	55950	19244	235180	285812	55144	101730217	75747	68047	228550
9806	51566	100131205	13135	100502680	230075	11142	57030	100505385	52469	98170	235281	7277	5333		218035	12325	228836
51123	100302254	100188893	227197	80886	232227	8519	27069	100505503	16525	78100	235402	4947	7284		212307	20316	228983
54765	10120	100288332	68475	319613	232370	401115	11069	100505828	66508	57440	235431	7531	79006		11632	114128	229521
6888	100505828	100302143	16560	27053	232906	6535	1351	100506248	30949	14402	235604	51123	103910		208715	338521	229663
9909	55754	100302254	18569	70727	232910	6396	83658	100508408	100101806	55992	236733	112755	127833		24068	66086	229709
7307	7325	100500804	20316	21807	232947	9694	113452	100526842	100503235	104416	239217	1650	26001		70612	67054	229791
100616378	84557	100500810	80297	19894	233489	6750	140597	100527943	434050	100043027	241593	28969	6902		66218	22401	230075
50854	5573	100505385	24109	19175	233878	8611	10810	100529063	112406	81898	242521	1615	23367		72519	70510	230904
10493	64756	100505503	66087	233877	234267	100653217	26999	100529097	54633	108124	243510	26960	26470		22631	14809	232232
23741	64400	100505828	53605	17955	234378	112755	5800	100529239	66510	227298	245688	127687	5436		67128	14976	232910
79869	100507008	100506248	100213	68127	234593	8522	689	100532736	16508	56876	245877	23191	283638		235623	11932	233489
9158	51527	100508408	243780	227298	234734	8775	23479	100616237	22682	52551	246317	576	78988		22121	27058	233878
3241	27257	100526767	65079	12747	234852	1182	29114	100616282	20907	56736	246703	5573	23259		69225	98170	234267
131408	55763	100526842	14677	70510	235044	6923	9556	100616378	13858	68920	260299	6612	54741		67877	68441	234593
27347	10989	100527943	13030	15468	235072	23462	27089	100616408	107951	20983	266781	8853	11031		19262	53623	235043
55863	11142	100529063	80284	100041546	235106	6416	2778	100996747	108124	54197	268595	6297	5635		100048119	66165	235072
25827	6227	100529097	228983	100042335	235180	25843	7529	101059937	100043059	270028	268859	8883	100529063		20203	68045	235180
10574	376267	100529239	58523	69886	235402	3300	26289	101060363	223601	14628	268860	29789	23193		228983	100502680	235431
50632	221154	100532736	110078	100042069	235431	187	100996747	101060373	100043462	110197	270192	10927	5375		21807	67865	235604
4826	146330	100533955	13205	108124	235604	23396	4696	101060412	14548	433771	271457	5499	53373		100043027	433771	236733
9778	682	100616237	215707	78283	241593	125988	826	101060453	29858	12322	276770	127703	10066		66384	228550	236848
1020	134548	100616282	22327	627828	242521	5577	7259	101060503	51799	69202	279067	10957	23209		18952	233908	241593
26001	381	100616378	19171	242521	245688	2550	26780	101060684	64085	67628	319317	819	57178		75572	15273	243510
5300	79135	100616408	17991	57752	245877	6138	9867	101060817	229279	66121	320405	65056	51673		55984	58200	245688
6878	22841	100996747	20312	14167	260299	6141	522		12325	20893	330814	56948	2787		16661	236733	245877
4294	7555	101059937	193813	11804	266781	283267	11041		11784	241688	353172	7334	26232		54633	75909	246317
23369	9844	101060281	223918	100505283	268595	1349	5213		22671	26445	353502	2091	94239		54170	79044	246703
334	9371	101060363	223601	22671	268859	51160	100093631		27984	76161	378702	619562	9352		73728	11302	260299
6319	1983	101060373	16526	67788	268860	3035	3208		654432	170822	381104	7368	6917		110172	11804	266781
9550	166336	101060412	22333	72898	270192	51300	8073		53356	19283	381629	26234	5116		53376	20334	268595
10477	5579	101060503	56018	22785	271457	54915	377		66340	109129	383295	6845	5093		66286	104721	268859
11252	404037	101060817	235431	66218	276770	8803	10933		211673	52589	386649	1195	51092		16202	54637	268860
81539	100616237		226123	70237	279067	23557	4905		30957	58802	407819	79590	29956		12729	75616	270192
10581	9097		27096	17957	319317	718	7812		69981	66496	433256	100506725	23336		109108	104263	271457
10096	28512		110826	320405	320405	619562	5757		53618	12978	433745	286495	2774		13424	225055	276770
283450	51522		207740	217082	320717	7461	1191		53602	68137	433771	9371	6301		68477	216551	279067
23259	5694		11566	18574	330814	9806	11188		56786	246703	434050	388789	23191		66242	56041	319317
9354	80150		13039	66511	347740	28974	100526842		11430	58193	434428	100507043	81565		15904	26444	320717
3460	51090		11842	19293	353172	4692	9762		58802	110172	434434	6746	51660		104303	269700	320951
166	51602		108123	69804	353502	3182	80212		234734	54637	494448	164832	51075		67287	106861	330814
5701	9320		19266	72393	360013	23478	6188		12457	69232	545531	10574	26249		79044	665181	353172
51144	388789		100046628	67145	378702	10120	6203		20930	381629	546071	4191	5571		666377	14489	353502
79622	53635		69232	16976	381104	55256	10382		98660	20203	546663	7555	55030		70510	78070	360013
653784	9040		13194	69186	386649	727866	7533		68939	100504983	553127	5955	4792		226162	51799	378702
8522	100533955		214917	52551	407819	286319	4725		67388	93739	594844	7159	8303		50995	20523	380773
11142	9694		78829	26446	433256	376267	4501		13854	105246	625249	5954	5708		116733	228983	381104
79178	8883		232227	68544	433745	5305	972		14705	20660	627352	2670	54915		101056352	67628	381629
9853	55312		66959	23996	433771	51527	3094		13244	26374	627828	101060439	28974		17254	12971	383295
5589	7257		16593	69202	434050	54940	9500		27225	58208	629595	1496	400961		66152	68011	386649
9512	27339		236604	66105	434428	60682	1152		80913	7899729	631040	201595	53826		100041483	242960	407819
9045	8804		30795	72519	434434	22878	6169		69459	24050	631966	5160	57698		243510	66496	433745
6780	492311		67248	100044398	494448	26057	6500		67515	107767	639390	114883	10956		433667	100043771	433771
1620	79837		59040	231329	545531	9371	8525		16956	56041	639931	1113	54539		50783	83493	434050
25874	5436		75406	105853	546071	29922	55884		67128	14104	640050	7325	100529239		19935	81898	434428
5931	908		53356	22183	546663	6855	4710		19262	60595	654432	4340	100422952		71982	50926	434434
9798	79699		100732	104416	553127	5625	2		674321	22129	665181	23171	1718		13205	66661	494448
5116	4947		15461	18023	594844	9625	6853		18242	66165	666648	26227	5864		28000	69186	545531
406907	84233		20226	54725	606496	222553	1350		80904	26394	666899	1153	9828		67452	242819	545600
23705	5093		100047658	208440	625249	83443	4677		67247	27096	667035	642869	9375		13244	18830	546071
9861	9929		54197	17918	627352	23209	23466		53378	218035	667414	51264	23214		27058	19385	546663
55505	57447		106143	19070	629595	12	57698		64296	14809	667847	1020	56674		99712	69017	553127
8872	9467		56533	66624	631040	128240	5530		211556	15115	667952	101060453	5997		14791	66385	594844
339287	9689		100504654	23922	631966	65117	51371		107260	235402	668548	10379	11342		380773	27984	625249
10987	738		56421	18242	637657	63939	4504		14580	68585	674321	401505	55190		66836	13200	627352
6428	29106		75747	103466	639390	100526767	606500		100043027	100862175	675851	55700	955		67252	68316	627828
5348	100529063		70510	329165	639931	5886	64850		16593	20340	677654	9823	9899		66368	218035	629595
6543	6328		14775	100046684	640050	10121	10397		260299	68735	100039078	34	1874		58200	76976	631033
5571	6923		140579	67063	666377	27243	7431		21351	268890	100039731	8519	65264		98432	80890	631040
138151	3029		338521	66448	666648	3920	3181		75705	330908	100039786	825	84726		18221	104725	631966
53339	3798		233726	80904	666899	56254	619565		11515	56444	100039826	79622	388650		76799	53619	637657
9584	51123		59025	54351	667035	100302143	515		12785	18453	100040416	5886	5042		20910	94249	639390
57415	51126		55944	19252	667414	10367	9296		19324	170798	100041478	59338	55000		56839	15211	639931
64397	54205		17999	14678	667847	84280	387		67863	227580	100041965	8648	2181		80795	53901	640050
23332	3005		68441	225392	667952	729680	219654		227541	53605	100041975	154661	1975		100861978	58807	654432
11230	402		12418	14387	668548	11069	440567		98432	105348	100042335	583	220594		13722	67468	665181
10659	338811		76267	11764	675851	80279	529		22121	13200	100042424	83605	1952		66205	13803	666377
8927	11197		18099	218035	677654	1153	22883		67453	14251	100042503	94274	10715		23922	17260	666634
9791	5048		108660	22428	100039078	58526	388		29873	18830	100043027	873	51520		360013	381199	666648
7266	1051		16579	54170	100039731	9844	6194		100046119	14658	100043059	57584	4709		27226	20638	666899
84302	8927		14194	55984	100039786	57584	3939		14406	14860	100043695	63905	9456		66163	56468	667035
10379	5202		54161	245607	100039826	6293	6386		11532	83493	100043718	10953	51321		56370	72170	667414
23531	4336		216963	214917	100040416	64409	8507		233726	15528	100043771	114900	599		15270	100044742	667739
1804	1795		66469	58523	100041478	6430	56967		22152	14672	100043805	5500	84364		108645	19043	667847
10131	4345		52858	674321	100041483	51248	4974		51801	107566	100043813	8664	10367		56176	14923	667952
8314	59353		23881	69232	100041546	25	692091		17776	19070	100043876	4747	1175		19325	17955	668548
23193	23271		72170	80976	100041965	5202	5063		101056452	268345	100044398	4048	718		67455	216190	674321
10097	9403		75705	11858	100041975	84299	25994		13200	242960	100045367	22827	3183		23881	56839	675851
94239	83939		11740	67054	100042069	4267	5567		102866	73737	100045688	283635	116138		12408	76687	677654
18	22872		14824	269642	100042335	4733	55207		66960	11737	100045999	6307	1211		170942	383295	100039078
274	398		11784	14651	100042424	10921	79870		14312	234663	100046079	132299	7334		54351	246317	100039731
64400	84886		11844	240058	100042503	5713	11075		234852	24030	100046119	79605	8648		12457	233071	100039786
55252	79982		104416	100045191	100043059	5900	83955		18130	70510	100046223	7257	55031		20597	268709	100039826
79135	27335		227580	21784	100043695	51255	3800		73158	75705	100046297	57659	6535		216767	20810	100040052
84726	2971		108124	100043771	100043718	84557	183		66496	56372	100046628	9320	64759		16579	14788	100040416
51307	6446		100859931	100859931	100043771	100128252	3105		22225	100044742	100046650	53635	54438		224454	74100	100041478
5692	2764		69957	68203	100043805	4306	100302254		51791	268859	100046684	3550	10972		19211	94353	100041483
63974	93664		66199	56736	100043813	10133	619569		233489	26444	100047429	10594	4830		68948	22121	100041953
4637	55530		110147	20523	100043876	10957	10728		241593	72692	100047658	4700	9793		11858	13643	100041965
5375	6293		98828	69780	100045367	10956	23204		108123	54351	100047753	51371	3516		69662	72289	100041975
10412	112942		13040	219135	100045688	57692	2079		101943	27053	100048119	4733	474384		320951	219228	100042335
7520	101060817		116733	100862258	100046079	9201	5052		66884	66257	100101806	90990	539		94249	100862258	100042424
37	50813		58193	235072	100046119	10430	4983		66437	68441	100502680	7107	9070		59052	20266	100042503
55082	56114		66736	52469	100046151	262	5654		30055	434128	100502825	1855	5900		98660	66448	100043027
10603	5176		56347	11737	100046223	51573	27087		74192	58523	100503572	6923	100505385		100044398	15468	100043059
79180	51160		22218	21413	100046297	9531	5464		22388	68275	100503659	26045	4675		224860	11658	100043695
5358	8775		65106	12552	100046628	3241	23109		26441	97487	100503799	548596	5173		67267	21807	100043718
8303	64710		210573	353172	100046650	10577	6653		68066	117148	100504173	55763	4637		105501	66052	100043771
60626	80333		80976	12322	100046684	3133	94163		72930	69186	100504494	57533	7323		66972	80886	100043805
6767	29968		67675	654432	100047658	5694	9218		78408	12348	100504632	57583	22878		29858	56372	100043813
1499	79641		16564	214579	100047753	548596	506		109672	100046119	100504968	8924	2051		381629	338370	100043876
51657	10541		73825	433256	100048119	23592	65065		71927	56188	100504988	57447	84065		11677	666377	100044398
55144	10675		100043695	14672	100048483	4048	5168		13483	68815	100505064	50865	118		15275	100043059	100044742
10552	5479		11815	55992	100101806	26059	170960		52915	67684	100505386	4217	3735		50932	69556	100045367
9896	3838		75454	170822	100502680	23171	25999		66840	66078	100859931	222553	51637		22428	27981	100045688
51185	23592		19359	77113	100502825	9581	8724		22183	56367	100861615	55754	9868		66165	22671	100046079
955	26355		217893	14397	100503659	381	6695		12140	13194	100862012	25843	665		56458	15528	100046151
22827	727866		93843	100048483	100504173	27253	6726		212307	66624	100862175	6185	79077		66271	66218	100046223
79022	5706		14199	58807	100504494	9859	6285		27053	100046684	100862223	84932	6857		73916	216874	100046297
1902	4826		75909	19826	100504632	4729	10983		72053	621976	100862258	474384	57092		77569	100861853	100046628
22859	4692		17776	22393	100504654	10286	81618		209586	654432	100862433	6138	2037		26417	26446	100046650
25977	50632		98766	68045	100504968	100529209	2550		100044398	207777	100862455	90293	6780		20523	71765	100046684
27316	339983		68099	66257	100504988	5595	1622		17955	29858	100862468	10133	5707		245877	20226	100047252
10456	1346		20745	637796	100505064	2783	6204		56444	71883	100862587	8850	23295		71765	20340	100047429
5691	6223		639931	56367	100505283	64710	975		216739	66218	100862595	55312	9778		67248	13542	100047658
28974	2891		66448	15115	100505386	51286	728392		104303	227059	101055761	5495	54976		106014	16525	100048119
9770	5216		353172	26444	100859931	79622	8936		67023	66508	101055854	57787	10923		67804	606496	100101806
22872	516		12468	208715	100861978	100188893	4736		68846	68576	101055915	9403	10236		56695	66556	100502680
64393	84299		67453	71703	100862223	26960	26784		110197	105853	101055925	7979	83442		100046684	29859	100502825
10430	170960		11430	53869	100862433	492311	6159		12729	76965	101056029	345757	11222		19158	51791	100503659
6923	348		71904	22433	100862455	5707	101060363		67877	14571	101056061	2534	6389		21982	621976	100503670
57658	8668		13821	12457	100862468	84926	65009		11757	24010	101056140	56254	6185		20182	12978	100503799
474384	9369		18717	66972	100862587	56984	51386		19325	66448	101056328	518	4191		170790	78283	100504173
84065	140707		53310	101056061	100862595	5955	55885		106014	360013	101056348	22872	9552		56698	68203	100504494
79077	8036		18538	101056447	101055761	2647	2664		13030	21807	101056365	10269	81631		77582	80904	100504632
80145	8050		100505283	107767	101055854	1983	5250		66863	665181	101056370	23154	100616378		236848	101739	100504968
10236	91137		68198	26394	101055915	5879	5204		68047	26914	101056447	9467	4741		12764	241846	100504988
65264	51371		19060	67247	101055925	90701	10971		226123	666377	101056452	5064	5236		68475	100505283	100505064
26268	6651		57754	219024	101056029	5478	3326		12034	214917	101056544	51060	7014		104771	15115	100505283
6192	3550		17955	65111	101056140	57688	11034		26914	22428	101056563	567	54985		216856	235106	100505386
10253	1008		224860	22151	101056328	140576	347746		78593	26398	101056619	23067	4267		56356	27096	100861978
10594	8924		170942	16570	101056341	9784	6136		66105	51791	101056627	84557	441263		16432	228960	100862012
54946	10961		20810	20340	101056348	65055	4601		19283	22121	101056659	112942	100534012		54138	93760	100862206
55754	8239		67963	26417	101056365	23148	27020		68099	11782	101056690	25943	23335		26950	237761	100862223
79096	818		11858	56807	101056370	5479	155066		18530	24012	101488143	2947	51647		218038	67511	100862433
5476	122060		68815	28077	101056544	285855	56650		76740	211739		28964	27332		18767	16601	100862455
10284	65117		30055	27528	101056563	26128	6201		319181	12140		3797	2286		20536	69780	100862456
4336	9553		30949	100862175	101056619	7381	498		16568	16431		5707	138046		383295	16432	100862468
9070	4704		12017	16525	101056627	5066	6613		18616	12876		58526	55061		70556	70612	100862587
5066	10409		228998	83965	101056659	10472	26012		77582	72053		54940	7538		67707	69804	100862595
1211	84894		51791	55934	101056690	134548	51335		66089	54170		83442	1912		14394	13014	101055761
101060281	55605		19385	20320	101488143	100302263	51669		231887	18023		5305	5501		12890	66271	101055854
11235	54915		26914	13200		8664	477		101056690	67145		5716	9181		100040052	66674	101055915
56995	22827		214951	54376		7392	6193		71722	19229		492311	4809		20021	56736	101055925
55611	3182		73158	19330		53635	23095		67332	53602		2550	23189		21770	217082	101056029
6451	9728		20454	66414		2734	724102		72170	216825		6389	1793		66202	232989	101056061
1008	2781		19417	226162		9728	527		50932	12457		1537	1051		66121	53376	101056140
163	145567		230082	14705		10412	120		16592	13663		3043	3422		66070	233877	101056328
4191	2903		19139	232989		101060439	4282		14976	19711		5126	2958		15469	20301	101056341
5542	5692		15381	56372		5121	57515		218038	18747		25875	9892		260299	23837	101056348
10367	9070		69981	24010		29	5803		100504494	68127		1266	57470		66511	19070	101056365
51138	374882		73274	30059		6185	100505828		66368	67054		7095	22827		66212	67863	101056370
7037	3799		20775	22121		57533	2752		68251	239606		27335	55739		72053	69886	101056544
101060817	5869		20692	78100		1655	7311		11769	386655		2152	26225		56367	100862175	101056563
3925	23046		100041546	80890		308	967		26901	11757		10983	10826		227298	23965	101056619
348	23176		14357	268859		55754	6132		665181	18197		1727	3135		20630	70123	101056627
6430	79739		225392	78339		873	8944		14687	109934		27257	3304		11430	77305	101056659
5042	23608		76886	108660		11235	7644		68565	103098		23295	2628		28075	235431	101056690
1975	55156		27883	68585		5300	3146		66413	66511		23592	54704		17957	67300	101488143
7844	3068		69116	56030		51602	11337		16564	17207		7732	653784		23996	235682
8508	56970		27226	100101806		666	3151		67199	216551		5649	2983		14894	270120
6925	56900		100504988	16012		7555	1759		11946	30949		30815	334		18769	27053
51324	5685		71770	210933		2039	1347		108760	69727		27347	23248		56086	54725
27249	100093630		30957	66114		116138	29796		235661	20422		6293	7756		23971	18767
79017	128240		55992	211739		2983	4707		110172	66414		1327	9931		19385	73710
400961	8027		15369	227937		115024	7276		353172	217882		51300	3315		108124	24012
51493	5997		80890	56224		56900	2197		18453	14272		5532	11143		66257	109689
58526	81873		72930	14252		10581	5879		14360	98262		9988	10368		140559	68137
5202	51241		14976	100504983		23295	4493		18573	14678		128	5216		50849	217882
10200	8522		66044	70612		90135	100616408		74252	227700		57446	100507113		51791	14651
27332	9552		23948	100503670		7857	6146		70911	100861853		5179	29978		20266	227298
9783	440574		67838	223726		4681	54205		14208	22151		83939	9415		67063	100504654
6748	6855		11840	26914		163	8099		20729	75454		2878	56965		11941	16513
8242	5805		224938	665181		6662	11224		231329	23996		56654	51714		14387	13426
516	10559		66508	21833		518	11345		80751	110351		6723	10687		20462	56188
5921	2647		268470	69727		5716	55859		56758	66384		56616	9846		20430	20930
9375	127281		79044	78248		4978	2891		15388	216157		440574	253461		14403	14672
2958	27183		66609	54645		5048	4753		103583	27681		6637	6612		53331	68267
51466	119032		217837	67845		271	4900		20893	110460		116154	55700		69895	68497
5187	51451		56508	100039888		25777	439921		13002	68047		9341	10482		66671	16423
2876	5569		14456	17449		6227	6252		20393	53310		170960	10120		20408	21872
51560	3460		99712	433771		10094	7102		100044900	18952		9093	54765		16909	116837
1665	728047		14272	23971		375704	65108		66416	22185		11034	9158		66050	216825
29074	1960		19699	67900		100101267	5660		13542	78283		2992	8872		22088	13194
3035	3150		19175	67763		10098	1345		72357	28077		286097	8242		15370	14608
2947	2946		70247	99712		101060281	4496		12418	57423		112476	55486		11857	109593
100507113	84249		67895	74443		4684	514		77113	214579		51650	5547		16911	192216
50650	57348		100043059	81898		5714	1267		56407	20226		10777	5690		107528	230904
81892	8926		57752	11922		23585	6507		105445	19325		2246	6774		193813	67416
2628	29789		73218	504193		7334	6415		80795	100505283		3265	471		22185	19826
1603	9770		233863	105298		9045	1465		55944	20747		2734	51399		228356	21399
4061	5064		170790	228998		9922	440926		17151	69804		3074	5901		18479	65111
8543	2273		54376	17470		57467	26819		17436	71703		6376	101060817		71703	106064
7203	23116		66257	56468		3043	8933		67963	54003		51019	55011		74840	66078
10567	100529239		21807	11838		10594	6696		15468	76897		147991	9045		55950	69662
23568	10554		20893	56444		55144	10381		216618	637657		64397	1525		68653	101056447
10079	64397		66052	19158		50650	9643		228983	53619		140707	1141		107566	12933
441263	6430		64337	22088		6307	10410		53861	241593		7743	728047		235043	12457
23263	100130093		103850	384214		6612	10962		53860	67900		5706	7203		12452	73032
9475	3315		20523	114679		55763	51142		18952	21981		8668	57446		66674	68735
25793	4062		12978	59052		83442	5223		15461	208440		23148	23122		19330	27528
9793	3983		24012	269336		5691	79957		68953	105653		1804	23284		55980	66413
10777	54463		117150	18530		9341	6223		75608	232989		8887	9094		100504494	104416
9847	693221		27681	15572		122060	10383		21413	14923		23336	54878		58875	54351
9859	274		94213	14923		7155	85390		212285	235431		65117	3251		100041294	50932
3315	7167		54003	18453		54492	333		107528	269854		101241892	5090		26374	18769
1209	10134		232947	19060		8869	201725		13204	16976		23313	6746		246317	74136
7265	163126		13007	228836		1995	4190		15273	56695		10768	9553		68032	66437
9203	5716		51797	56041		64400	645745		21872	674321		718	738		27393	66972
8565	84302		226162	59058		57512	6143		66881	12017		100302652	7251		15369	17151
79143	51300		12034	94332		402	6175		66114	17762		51573	23568		226849	100041546
55700	23585		229279	73825		3015	11315		13179	214469		51655	81		23872	214917
9776	708		28250	66052		155370	347		22123	16593		23167	55347		67923	19244
9784	1783		641376	109129		10542	6128		66087	29859		8722	8019		12933	66706
815	219749		11757	68576		2764	7345		11792	552874		10573	56616		68198	23922
4978	8303		100042069	68011		2222	9445		11804	16432		340371	129642		232232	66368
9846	329		66993	14104		5236	6727		66618	66840		6508	10131		66530	11938
22838	5601		20370	54003		285812	10313		13194	100502680		100526694	4638		13427	26374
376267	2743		16971	72170		6389	217		68041	231329		283267	283450		100862456	19711
9181	23557		80385	68449		1537	6210		66679	72865		100130093	1603		55934	67860
10133	2776		108100	76308		9446	4697		14395	58200		94239	23125		236539	100504586
51647	407738		66152	20454		57580	6230		93760	108760		5999	6629		107771	12453
11031	9326		54194	14623		374882	1410		225887	66086		1073	51181		20284	56176
83638	2941		84113	100044742		28986	5037		22785	59042		51181	79969		20479	100503670
391	389073		12729	29819		340371	6414		12725	80515		9859	79935		233726	67010
11143	56675		27398	21872		1020	595100		18749	381677		54915	9252		69807	13046
287	100128731		76687	19261		84722	6217		20334	20638		2781	3615		19070	69727
51727	262		15184	74318		738	6135		21849	69556		401115	6878		11668	55934
2290	7419		210973	54637		5093	101059937		16870	381199		5534	10267		20018	30949
7756	83604		171508	19337		3068	4946		13838	11932		100616403	5863		67453	64296
10250	51202		28075	12294		51714	6152		319317	14976		25830	53635		56188	12876
23005	84316		68202	330369		59353	6812		27058	14651		57180	51504		13014	28199
10768	114876		106042	69556		5358	808		235281	353172		740	5702		13426	109129
10485	10472		68477	67078		4947	1938		56224	639931		57026	2123		230904	241727
1912	10957		228356	227867		7251	23576		102122	80886		6160	1036		65963	56695
55061	6880		54645	110172		80150	1363		18830	57138		6622	6723		140743	75705
6234	4048		80751	268755		55156	5860		105501	269700		10554	10250		218544	219135
27244	23582		68801	20182		310	2697		66355	100043059		3927	64400		66105	53869
6310	29074		18013	50932		23451	399491		11782	26417		114569	2647		67308	67332
3708	23328		12727	27999		100533955	767557		54371	54725		7018	18		19069	13821
6047	11332		18830	66508		8648	8682		72519	68953		22908	9584		236733	74316
23208	23623		214597	68050		23399	6647		11658	72519		6993	23396		13823	66822
3183	112476		242521	12581		221154	2495		104444	96935		26003	57476		21399	93739
23367	27244		11702	232370		56942	8655		23825	100042335		126823	166		18242	100503357
22998	9909		13200	67684		84247	100500804		66530	30059		57730	66008		353172	100041483
26128	57571		66624	18537		9467	730029		26398	52469		283999	79590		631033	14312
64838	25789		23917	56551		2246	23787		227580	14828		5713	23585		100505386	57317
388650	6634		56327	18751		3628	51372		17966	210044		55148	896		53895	56356
5747	2670		110355	12799		1783	6156		79044	381813		58533	22982		67041	208715
51582	23500		22088	70097		6166	5217		65105	68027		10989	11197		13200	100046684
6125	5702		93898	27096		27249	57142		57780	320429		3916	1620		69232	18569
2790	283638		72043	29858		490	2824		59288	109672		91548	5287		229706	11764
100533955	4915		69601	76303		9791	6122		21763	13007		10130	576		106707	108100
50	7884		94332	11302		63917	100508408		72296	66972		140606	5691		24017	68944
9040	114088		14208	14168		9097	10409		11539	20393		54674	23647		94229	170798
23284	5236		17035	78938		55505	3040		11991	210933		6326	6234		108679	21982
4792	26017		66997	330941		115207	6616		66624	245877		140576	328		619605	14791
84364	53342		19172	216190		2946	3945		69094	270192		51780	29		103534	58875
9929	2534		66743	14609		3150	101060412		100043771	14775		51399	308		319162	100042335
6468	57583		18293	14809		84792	58473		66993	66087		966	127703		68815	65114
3131	5718		22070	67443		7203	1123		22378	68215		59353	10873		20022	77328
100130418	3356		56444	100045999		55004	226		243510	109593		10966	55611		216157	53602
5547	10768		207182	67863		166	9168		66306	67437		84792	9922		104416	21916
1738	9806		26445	217337		112483	9284		56447	109108		55188	2202		56736	17966
51398	23201		546663	76884		100529239	2823		232164	100044398		10367	3295		59044	67804
1016	8664		14430	68523		164832	6155		56282	66105		201254	54946		69957	108124
53373	23220		14672	66271		7345	3043		100043257	110784		23136	8777		51799	67247
5694	10367		20974	107831		51218	26820		226162	320840		26519	56947		69202	26394
2286	101060453		18429	223918		23191	6164		27398	100101806		22895	50488		66292	20183
441151	90701		320717	69662		4134	116938		56348	67511		100532736	4061		94067	77316
6917	677812		74136	13655		1665	6233		16476	15273		79672	7266		51798	19419
8443	3434		16012	100504586		9320	100288332		232989	21413		10140	6303		66911	68939
6168	4232		106707	56018		4137	567		56551	100045191		79174	10552		16956	73825
23136	4082		59042	83671		10574	5730		56695	23971		142	2992		24105	20182
51092	7248		66530	105727		54539	4502		231086	216190		51714	5649		80751	228836
23399	10430		66863	107566		6730	230		64291	108902		6118	81892		99296	353172
56616	10125		21333	13207		1114	6235		14570	15369		7265	10952		22209	21981
5569	54529		104303	269109		10675	481		229906	71532		23451	399687		223697	20729
27257	1016		17179	216825		56947	1471		67952	72711		22903	10096		66505	433904
79893	4852		67863	225055		23336	8848		23948	20910		8239	23788		67860	67702
4345	54842		58807	59041		576	100505503		24136	218793		321	2622		52898	12297
50813	125988		68653	109689		57476	3320		94213	667739		114908	79017		100043462	73737
972	8648		218035	11747		653784	6167		26444	12757		10294	10755		17762	13202
6303	101060567		13542	68421		153527	71		13170	319613		101060147	25874		100047252	11842
1272	5899		433256	20203		23741	1808		18607	71765		23608	10992		19646	14763
27253	27253		217337	14430		5348	6191		66505	217218		54985	6430		56282	11540
6774	51306		14167	21351		23176	6206		108660	68316		378938	10244		68544	78334
4817	26953		224907	231821		144363	4155		19070	260299		50809	91289		17955	15469
3295	8813		11966	24030		9823	619562		12294	56726		221184	84525		19025	103534
5789	114882		67788	12978		9920	7280		13643	77305		51160	79929		17977	12891
59353	2550		108679	236733		84249	55450		242521	27058		1854	4780		76687	11747
55177	3093		232906	19018		372	728643		67675	73047		7392	51157		18607	24030
100526767	9988		26569	11757		57446	5478		26891	227723		150684	54902		21987	434050
3988	4212		18709	68735		8777	1337		54375	67063		11260	22794		56551	78100
5019	79602		66881	68094		2281	27018		18186	233877		23531	2246		66711	100861978
56674	64853		269608	22401		127262	6129		59040	11740		51185	10980		14400	105501
4724	1657		224454	245049		1027	728658		66060	50995		7342	6717		106489	100046119
64759	6160		235623	19325		3927	6170		69917	22190		5625	23332		100044742	22021
10269	93377		67041	72296		83604	6176		68449	218544		5714	5162		72692	67063
6141	27175		16498	13007		23259	100302143		20068	104721		51522	23673		641376	75964
53635	11230		75560	64009		8804	7846		239667	26446		51406	6196		30059	19018
25940	127687		67763	16498		361	6161		68011	69886		339983	55914		226123	66114
4676	2135		27528	100046119		100616378	84546		13427	52897		5478	23386		17128	239739
80864	6728		67603	58193		440248	6222		20586	101056061		10099	81831		107951	224860
55771	10296		55984	75454		2534	6133		639931	103742		84681	6888		11566	22183
84159	2734		13222	75616		9354	2512		15228	239217		9748	55672		70747	108679
23248	6678		69162	75747		84418	6228		217379	11566		54550	613		52551	76799
91289	90990		56695	13821		22827	7114		59095	116837		22841	51286		67035	66242
54878	25769		66928	26398		4340	6229		66165	53331		6047	55177		67943	116733
56942	51440		74585	170798		22872	6209		56490	64291		57476	6640		674321	224454
23191	196394		59095	210973		9568	2509		72844	70237		329	8239		69091	54197
64837	57475		12741	319655		29796	6147		100502680	67041		2286	163		14705	58193
404636	286319		100043462	56305		6223	60		60595	79044		23478	23621		225392	108660
10121	528		66156	12716		7077	7316		14272	13865		51202	7779		19244	12716
5868	220988		104318	67877		10085	6232		14658	328545		85457	4692		73824	56444
2913	3628		107701	17128		10554	2597		80886	67788		10921	260294		100037283	66121
79953	5306		54351	53310		79004	8404		14007	217980		10120	1949		66375	108121
101060503	23191		20224	218793		4702	1072		100041294	68041		2647	65983		67955	72053
93974	29087		24030	75705		9978	10376		22190	29873		57419	8408		107976	106014
23061	5595		22121	68441		2913	5354		14768	19385		60488	5315		26891	22088
57348	375704		22183	93760		81892	7178		16418	19058		23620	25789		230157	66414
29086	9625		19158	228960		2554	84790		74315	14677		84233	5747		66291	69232
5230	1487		227325	71207		9751	1915		11829	68552		9070	23171		64296	22644
5714	3837		101056690	68953		2181	2670		56637	216618		2876	3460		66997	11792
25777	25791		14799	11886		57595	26809		13040	27362		100533955	27257		60595	19935
5333	10294		15212	69010		166336	6171		210973	57754		10923	1069		12810	69010
	815		18242	17827		5864	7314		19330	234664		10980			26371	66530
	619562		26374	11842		64219			98170	69017		3615			52323	216131
	57584		217980	14810		57181			55992	22027		7514			627828	227867
	6047		19155	668829		6780			19099	100041483		64853			228836	67707
	51714		66384	68032		100532731			14800	78304		10826			18582	70974
	6125		75786	66165		11033			14025	70911		91851			19352	22785
	51466		100043257	242960		273			71765	67252		55120			76976	68449
	4841		12785	13170		11034			73825	51799		23446			108660	20614
	81689		12971	56695		10983			11737	68267		10368			13204	382030
	552889		56224	19171		8927			66822	72898		23214			66359	12492
	1153		14651	18521		54443			235574	320184		5287			100862206	53310
	7323		51788	232947		7368			27681	13427		10581			66089	226744
	51560		18952	80751		10284			381629	12805		5692			12846	30059
	200407		12140	14768		50640			64297	245607		5885			22628	97487
	5264		68995	65114		4062			235106	193813		27065			100041953	15441
	85352		228880	26879		55182			23971	100503670		11142			105689	11735
	26049		72612	68724		221184			56550	71817		64983			56205	17449
	9853		66505	18111		9452			68944	75616		50808			73825	12424
	134510		23971	241589		3735			19018	54195		84191			53378	68652
	84276		19069	71954		1175			67860	68045		220988			114863	14705
	8766		80913	66437		11222			214917	227937		471			22183	68565
	55799		11603	235431		10768			71703	19139		23412			12297	269878
	54458		28199	434050		400961			13383	73201		549			57752	53330
	1182		67760	246703		53342			58193	69721		55852			11472	67996
	4700		94047	103963		4826			22770	13063		25874			66114	211712
	2222		12497	100503357		10951			69804	74189		100996496			68192	237403
	256714		26413	24050		113246			100045999	16498		361			212627	22209
	401505		76257	19244		3685			67287	21351		6430			16581	16413
	7392		14958	16560		3315			226751	100862258		387082			232164	109801
	774		19089	7899729		83930			11426	68801		64077			109129	73274
	10099		11426	56533		56654			22110	22671		10956			53310	80297
	5126		23837	108071		3797			20525	64085		1783			68523	102866
	64083		14860	65079		10576			66743	13445		23209			21916	80751
	81847		20301	20021		119032			100862175	67453		100653217			233863	56706
	57451		20661	243382		159195			71904	110886		3029			19699	67877
	2770		69721	13002		4201			56386	18570		9784			17966	210973
	64409		74318	110876		51647			16971	18643		100302242			14809	56348
	26234		19387	20422		6272			26569	65111		2332			216551	66070
	7704		27979	21981		1069			54195	242521		1487			15473	320521
	27101		224807	27061		51637			56812	243621		8560			13643	236848
	10956		434050	56705		6748			383295	12747		5300			12307	107566
	116154		20430	72043		1113			218194	108645		155370			19899	68127
	83443		107771	67437		4716			72043	14788		900			66156	226162
	7265		50783	240332		51321			193813	108071		55205			19155	12581
	7385		13858	72357		535			22021	70727		9846			12747	68251
	23295		22151	116733		64077			98828	276952		2776			104184	236794
	25874		13831	54633		256586			235623	80890		80011			67180	74443
	6324		74763	80297		6717			216190	105239		1471			64384	66355
	8567			14312		23588				13116		81609				66776
	740			53602		5597				98432		2982				70556
	28969			59043		7018				20316		50632				18203
	3682			224860		6879				14168		11017				14768
	7342			77328		692091				73710		153339				15571
	57526			30930		63974				12294		404217				13349
	81553			66496		3799				18242		145270				20404
	334			75964		6853				432530		117154				68544
	26057			100504654		4709				223601		8881				637796
	7251			54197		84152				22393		9909				56726
	126823			56748		57470				11518		693221				76900
	291			242819		100532736				67067		203190				69635
	51186			98432		57730				72590		4218				19252
	51255			207304		51439				241638		253982				56458
	389898			67166		23673				73991		55699				100042069
	10949			66674		58515				57296		3178				224613
	6637			66306		1902				12032		29086				67443
	51399			57780		127687				627828		51582				66671
	1615			66928		57026				11769		51228				19259
	7077			226518		6622				100039078		1975				96935
	253559			56445		112495				353502		66008				235072
	10476			23837		378				15468		6385				110172
	55577			381979		59286				76686		402469				240514
	10269			66078		6925				98828		4345				378954
	29088			19765		53339				230904		23788				100048483
	902			13014		5708				21849		51286				70747
	5434			21982		6158				12301		2290				67145
	5348			106014		55739				28015		4841				23825
	23301			27981		885				67248		9377				100043316
	5018			71722		54681				100504863		3005				246703
	284129			70611		57447				94353		3182				29819
	84708			67201		1642				225887		7881				56812
	6141			66094		4673				19275		57580				58523
	5201			104885		5162				56424		79811				67040
	56948			14406		3281				20924		54926				68421
	3420			110454		2876				67895		22794				52551
	23518			66098		8721				66155		387695				67201
	5160			76976		54902				73046		5859				19330
	10527			100043027		100527943				114679		25777				218793
	6185			68475		5567				68939		101060281				106489
	1327			72692		6844				23897		9793				108655
	5879			56876		101060147				320951		90410				67945
	84572			67603		9375				20614		51428				77767
	5218			231887		347689				13135		1891				16956
	100128252			18830		6326				216831		10085				72357
	100526737			11784		79739				15381		100529239				102153
	26039			15528		54765				109648		101060567				381629
	51538			66530		4897				15212		10467				68050
	92856			17713		10927				21854		53826				269642
	3336			213056		79641				58234		100302263				380773
	10121			68002		23017				17304		3420				268755
	8543			67834		285800				78070		5720				68002
	23067			100862223		654364				56710		2138				64009
	101060698			22209		682				57752		8502				78248
	117178			104718		23492				66416		5805				432731
	55177			18203		4869				631040		6234				73047
	83605			100503802		1508				55984		9553				66541
	30812			22152		5064				14227		7345				69551
	56616			69635		6303				66340		375612				232087
	8777			52915		5436				18133		157285				13207
	5886			100504089		4736				399612		51227				668829
	25875			19291		29956				14387		523				70103
	6234			14208		57419				12325		10559				74026
	57533			69094		29105				14548		7347				66928
	252839			56348		101060503				101056447		100294033				100862456
	54926			226830		509				666634		8872				66212
	253725			13848		100529063				19175		3751				320292
	5440			232227		6232				243339		145567				232370
	4541			229706		460				380711		54732				170822
	6176			103236		9143				22333		22838				71883
	9519			53330		1051				18569		56952				223593
	55699			68944		6129				268860		286319				19141
	56147			72320		11031				66413		51374				21672
	6330			56386		6860				14194		56899				211187
	340371			20481		5019				78408		9625				54561
	8519			269878		37				54196		201627				13175
	114926			74100		51024				268709		140767				20481
	11017			72542		5438				20979		535				20320
	57688			69920		29978				17254		10236				235044
	23349			235461		58478				17756		116173				233280
	56254			117150		2805				66994		3460				243510
	7743			70294		4885				78232		5511				56533
	100287466			17035		83641				50781		100101267				242291
	8722			20729		57348				71927		84275				22225
	201595			81489		2123				70247		196394				75712
	51246			19043		51506				56347		3309				104885
	6845			68565		27075				73049		4292				56748
	2992			68292		2665				22154		51441				56297
	6015			20810		25830				100504494		4897				66091
	6342			66822		85437				13204		3838				22123
	55922			15211		101060453				207728		27183				231887
	5575			110355		10439				12727		374887				192195
	122553			74136		25873				100046650		7913				26445
	9377			67300		51655				64383		23640				67272
	112609			207565		6506				53356		163				16570
	10236			216739		50854				100862012		84251				68475
	26051			16922		2771				66077		8291				23970
	65985			23948		9698				77328		91137				13002
	6746			233071		1603				18538		8443				52530
	112755			73158		25977				16581		6651				67267
	8443			224454		5693				18637		205327				12527
	54812			80385		10598				227197		84987				17754
	55144			68137		478				20266		5638				74840
	9039			621976		819				20068		54951				72736
	51573			12934		567				100503659		8537				93843
	6396			101056243		402469				192159		134510				11364
	80011			100732		10209				209318		9158				14107
	159195			15184		101060817				77113		2580				14570
	9829			69938		4722				17153		342371				211739
	5713			105246		55700				114128		84058				68920
	2771			100226		11343				67952		8926				223918
	6416			94063		55207				74440		2944				433485
	26050			66368		79012				101055854		4478				19088
	5476			228983		231				12933		338758				434128
	4134			71803		100507008				70097		7082				68094
	10038			106489		51503				66181		51209				14544
	84987			216131		10231				26938		140679				13722
	57035			68920		100500842				17999		6880				18537
	9987			59095		79602				18738		79770				11886
	100996496			77976		30812				17184		3131				70561
	8440			107701		6767				52858		5589				330812
	55353			11792		140465				140559		2872				12552
	549			93739		222865				11702		79137				26398
	144423			243510		60592				114143		81				20907
	7360			14958		9638				56205		51187				22210
	100294033			50926		606500				66411		124976				100861615
	150967			66070		26224				76886		56674				71955
	401115			69981		2617				56495		64979				56030
	100616371			74840		8506				70974		9368				72309
	7461			66191		23109				66736		7884				99712
	6319			269060		9211				52637		51451				108014
	7159			53376		100302254				72961		3421				21833
	91548			19342		51504				18114		23623				18099
	25864			53619		5901				433904		81551				232314
	113452			76799		6194				68581		26022				76497
	57467			107939		4720				56839		1389				27061
	54732			381629		3107				74318		26057				29858
	83638			107771		157567				229279		79006				56386
	1958			18767		347733				12764		64968				232232
	9093			26445		3094				57874		6829				19283
	10651			65963		29968				72612		8766				12408
	146713			232232		6451				66618		90135				50935
	10130			268890		1496				26413		4704				104776
	10253			51791		114932				553127		29				22152
	475			73274		6653				74315		10654				76965
	79038			236848		8613				14232		5434				14402
	3300			18607		23760				100047658		9806				19069
	55256			103534		5216				18597		25901				70611
	57291			68262		146330				83965		6662				12331
	7332			15461		100505385				107528		1209				17988
	51264			76497		5439				77975		83877				17179
	2123			104318		9770				69046		4637				432467
	8611			73710		647979				378702		7165				68262
	1891			20974		5209				80286		994				78339
	100113407			64384		328				100862468		3133				239217
	51406			224613		25994				12336		54529				229801
	58485			235682		401152				235044		708				68948
	81551			21371		3895				15898		6342				67923
	81			66242		25814				11946		23435				100045999
	3920			545622		8079				56443		10476				76897
	115207			67804		5138				59005		57003				50783
	55190			12140		65018				68598		100996904				76963
	399959			67996		57475				50754		57168				29876
	57149			66997		4779				59041		58485				54633
	7341			14628		5297				320405		414328				631033
	1854			216963		533				18377		255967				14401
	64983			17754		3612				56786		55011				98766
	55011			68731		1340				18530		26034				66836
	23396			52174		3956				20334		7332				66711
	100302240			66421		5700				66469		151473				14609
	84966			270028		51062				56354		54682				30930
	85457			13722		1428				14758		6653				56282
	2224			68089		127703				66556		27244				66202
	338758			12492		28978				75036		6626				56445
	51308			76295		1718				545600		5900				20014
	645323			19069		64061				15275		10961				16909
	8604			50935		85315				76302		6141				12626
	30836			28199		10391				11933		57035				67792
	23788			68251		57179				101056365		8270				54377
	26502			51789		80213				22327		25915				12801
	308			238205		10671				52882		23285				320270
	5799			13854		9167				18163		9538				55984
	205327			16010		5042				19942		8408				217337
	286411			21912		10900				20404		101060503				14629
	1272			320541		23328				228550		10527				110876
	4038			72711		56270				13476		6302				320587
	140606			13202		351				56258		128866				226123
	23214			110750		93377				16579		147495				12452
	2947			14791		51125				216848		84317				22433
	23647			66091		10890				66449		113452				56551
	55074			270120		55847				102866		284129				19352
	55737			94214		321				59008		53938				14958
	2907			71883		51075				13040		23392				245038
	1687			11632		25824				56370		100996255				24105
	5602			320717		55352				241727		9821				100859931
	53358			434128		80335				13992		51523				69920
	553115			57317		6319				12468		6634				19229
	8872			12537		6888				18040		443				13992
	55611			19084		23646				227325		26502				99152
	60488			107271		1329				13426		5879				73158
	2783			53883		10567				66495		79085				67263
	25849			75553		84064				19349		79618				69094
	9793			16423		5063				73830		6227				66997
	94239			28000		5682				51810		56257				51812
	9110			14571		29058				65106		2764				219024
	51780			226123		274				66226		81873				16560
	6596			14402		1431				242894		25972				94186
	10656			234378		1952				66297		9751				103098
	9846			26371		9804				140904		2941				66152
	100996467			21399		56675				11922		51094				66258
	50809			66602		55638				14432		25829				54393
	23255			100503884		2790				23881		2648				230757
	8666			19878		5518				30795		7058				68275
	1650			16796		4714				232910		2052				20284
	29902			67675		7384				51788		127829				106931
	400961			223593		51234				23936		10723				52915
	64838			66121		80309				30055		5799				226407
	5315			106707		282991				67602		119504				66461
	56940			68729		2052				218335		10155				23948
	51398			104015		10552				12785		219927				66098
	283209			66661		1400				22318		81137				69981
	90637			68611		5501				15387		152404				207304
	10079			64085		51646				71435		84276				108155
	64979			70123		57468				66834		4681				19291
	5495			53420		10815				17035		81847				110446
	7976			13244		816				68097		84688				51789
	6543			23825		9118				16592		54987				66191
	474384			13175		4830				67057		64743				24050
	6863			13349		100526842				20643		283638				102122
	80279			20408		1460				17954		28955				17470
	56262			320270		5705				101056690		388753				665503
	1514			213484		10314				66489		55829				18164
	9778			20930		523				104886		28512				78078
	91582			228356		348				227290		51520				75553
	51031			18197		100528062				13033		389898				18521
	23480			56726		11342				67097		376267				66664
	25943			108679		9240				20463		55032				83701
	56674			18952		4674				53600		100996552				103963
	11188			56195		3376				22145		87				16202
	57180			230757		11258				30057		9525				170790
	10361			54397		4738				12799		100124541				171508
	81688			19283		283070				110078		399959				231386
	100500810			94230		9737				104069		2771				99730
	7979			54561		80762				69895		5872				68523
	84446			319370		16				13001		55177				56807
	23242			59092		10858				209966		30836				56305
	7163			15239		286495				100039826		26050				213484
	3745			237052		1463				100046628		83643				26901
	3476			106861		1653				546071		84572				67763
	100996464			58875		23641				66915		8733				66143
	79788			22123		1727				226180		1647				15473
	3615			13046		53844				229663		101060698				14628
	4292			101056386		8815				74022		7360				100040052
	2286			59288		84293				66090		10493				26965
	55753			50791		100534592				12461		3135				94332
	57003			67838		81631				21672		8195				19293
	9868			66212		3800				80795		7111				7899729
	163			234023		2060				12793		79739				20021
	6741			17118		2785				12974		10715				104215
	6878			27393		11331				66397		29102				68724
	51181			19352		664				229791		83699				66959
	25901			22200		9796				56086		25966				67801
	7025			233812		57414				22218		57484				99296
	5717			52323		22920				66589		5476				27393
	140609			56279		4711				11785		5977				67078
	221545			68874		6228				67254		57552				633406
	6894			68693		1191				24109		4978				56480
	10379			22174		770				330814		25864				19242
	80309			215303		23558				67115		60682				66094
	801			68846		100529097				229949		100616371				21987
	26519			51800		23167				12387		9929				76303
	26001			66882		7277				69807		8787				69225
	3074			11844		134111				18146		1514				192169
	100302263			19656		9588				109169		140609				15213
	85453			269295		9915				23969		6640				27057
	57820			100213		10477				67710		1666				228998
	10653			17153		5110				67468		9016				15354
	57580			226970		79605				233489		57176				100226
	3831			15519		56114				229709		57531				14167
	128434			192195		10109				68839		5445				101565
	513			73218		57571				66958		145781				52906
	3133			19935		468				12261		254428				100044391
	51247			106064		23179				67117		5091				53895
	80023			382030		57062				57437		50650				68292
	57787			20745		378938				66916		7322				68355
	51650			193742		103910				53598		4684				58802
	1209			12408		7417				52250		56940				100862223
	5589			233879		4336				100042424		391356				76884
	5510			67040		51596				19035		7976				94067
	84275			383295		51523				11899		127281				28077
	11143			57816		4747				11739		25769				68128
	5683			56282		54715				18479		84065				67800
	873			320910		10776				16911		2262				11737
	51441			66711		54407				13191		11059				17113
	2052			433485		23077				56451		127833				107732
	51719			244421		9890				268723		23241				319278
	152217			20867		9762				67130		29965				109857
	100526694			20617		3032				27226		3418				94214
	128			67860		6633				319317		58480				269610
	285800			18717		665				70223		908				52585
	140576			66959		28972				26441		29088				110959
	998			12259		10541				16438		3837				68032
	7913			74763		55860				65945		23568				55950
	583			12569		79870				14797		9865				330369
	5859			13030		10632				171469		23429				66309
	90843			192169		51090				594844		666				19261
	4953			11364		55651				53861		51690				19240
	692085			74026		23466				22378		10657				27979
	26003			192173		10134				84704		54205				320588
	784			19899		27069				100503799		10121				77125
	79137			76246		5213				75608		5921				76055
	145581			66671		10525				100504988		51188				15184
	25777			17261		3208				77134		291				20974
	8881			231605		4133				12540		51084				19899
	51019			67010		10955				76982		79135				12259
	401190			67511		23031				11676		10605				11632
	3422			94067		2752				15228		1318				214627
	5720			67885		130733				386649		677812				17827
	5764			12971		1892				15929		3358				76936
	8615			215449		30011				192662		6125				19338
	488			67707		132204				18217		2775				268980
	10581			207182		746				627352		8030				18582
	9673			11840		537				14700		53822				14252
	7164			50783		7905				66259		51538				26371
	9975			57440		100616237				68202		25912				50797
	56990			67273		3106				103466		9552				100046151
	2885			236794		6217				73728		261729				245867
	153339			67199		7812				64051		256987				20224
	7082			629059		9741				100041478		64710				72205
	93185			245860		6169				13205		100302143				110380
	11260			12490		521				271457		7077				20018
	51520			12283		84886				66383		81689				75572
	23429			26894		5412				100502825		64409				68420
	7150			56418		55967				16828		5683				66257
	10959			66163		51617				12176		1967				69684
	85019			72289		56849				67869		9802				216527
	966			103850		6529				224938		4628				52323
	54948			66245		5538				22041		9380				223739
	8560			19242		56271				12971		81876				207425
	93380			215821		92737				237253		11215				320609
	5862			108121		6446				69683		23201				112406
	93974			68666		641654				545531		3093				20660
	10569			16513		7531				66108		5018				50724
	101060318			66706		10857				14394		114088				244421
	28957			29877		223				75406		3189				64297
	515			14360		6678				66694		1795				20674
	64645			53609		4884				64176		54838				268890
	23399			16502		7485				66914		51056				66988
	400949			54393		22911				494448		22937				234023
	115426			99412		219654				18752		285533				77015
	1975			56191		26795				56213		513				70354
	10140			70430		3091				100048119		23710				20525
	4708			23945		84457				22631		51246				20454
	56934			17151		55450				54683		5537				12140
	84681			99696		3304				20254		1657				18191
	11122			20393		4983				12315		100526737				74763
	203259			16568		10487				68995		83862				17713
	399687			20018		222166				57028		9326				11974
	8209			338370		11341				13803		4267				59043
	57552			16601		5178				100047429		5048				20623
	51307			66048		84502				66537		10687				24068
	440026			101739		4666				69654		9724				109905
	51060			71409		6902				55951		116843				66421
	25999			67898		81926				68943		54942				56195
	23313			12033		8944				233878		4216				241589
	3178			66143		760				18002		440026				12283
	23568			20525		754				67126		1371				109934
	25915			15270		10550				268595		23647				93747
	349152			240514		7009				101314		23379				19089
	57699			216860		4696				170719		147179				12330
	64101			50724		79921				11777		5689				66549
	5710			72736		9296				69029		84708				101056386
	10521			74316		54749				93724		10007				16173
	118			112406		220323				381104		9778				100503884
	4217			16594		219287				66144		3336				210044
	100996939			18191		51495				19182		57149				18475
	1195			216169		10670				677654		10439				100040525
	150684			231872		2746				54709		54899				72552
	9896			14348		51079				94249		2850				66917
	1000			212307		8660				29812		8209				56418
	9917			234967		10899				83410		90933				76820
	4354			21881		1176				57320		26001				110454
	64968			106931		400916				216874		10507				213056
	221092			69917		23500				319984		4354				100737
	26258			67874		55228				97863		5612				74132
	23510			18762		56967				104082		23294				50791
	10155			108014		10810				15505		3300				225392
	10250			234734		10213				14569		1182				59092
	84248			26893		6456				230235		8813				68134
	54332			68948		7324				27984		54921				13609
	66008			14860		2670				14661		57633				19735
	1738			654467		6990				14415		9670				105298
	83442			231760		64207				18102		10296				54194
	5511			98766		2806				100043718		9689				433702
	8270			50918		23258				72003		6271				12569
	5900			67311		27087				110213		9987				76671
	728554			66151		3301				15452		22938				69202
	51155			76740		23362				68342		8565				100503802
	6628			242291		5375				66995		488				107771
	10605			208846		482				97387		6319				67510
	6297			77053		4494				100047753		6192				19878
	285533			67922		8031				13016		79017				68729
	1389			55950		10486				100043805		22818				234967
	114900			20775		266812				218038		1850				216080
	3839			238266		85300				98660		246330				235461
	23061			80284		10808				329178		23399				226591
	7322			319807		26289				101056341		3858				381418
	101060503			102153		9867				68375		57189				12033
	8508			76900		27344				14400		4134				19337
	161			239739		292				66377		64747				228356
	3916			14057		53826				73723		348801				12565
	4707			22224		57136				108699		100507246				14251
	25912			100862456		26999				20024		80145				67885
	23435			26938		7070				68875		23480				19656
	1965			94245		29114				66049		8100				11949
	151473			108100		203068				230075		9201				16661
	9783			108760		9892				14751		125704				72018
	3761			15213		10273				19166		54749				54397
	84317			171508		2560				50914		6015				69221
	2878			102122		1351				56409		51092				64660
	3611			110147		9061				100862455		89765				94230
	29979			100683		150786				320472		2783				18516
	90355			18475		522				72948		162989				67166
	51493			234852		57698				66168		100131801				99696
	389541			59035		79068				230775		221545				22239
	4637			108155		2782				13167		79065				214791
	5688			72475		3146				66734		116138				11767
	55852			20014		100506965				19047		57509				54376
	27065			14862		26994				11538		4594				11838
	51258			15183		9805				101056370		284361				20833
	1471			19419		6418				68566		5701				13854
	1902			14281		64850				19173		6496				17118
	11137			269639		7386				17995		51247				16520
	9538			16173		967				20250		22859				105727
	471			75572		9114				100042503		7323				103466
	254778			70103		23479				12465		9429				100732
	51428			381633		340542				100504872		6844				208292
	653659			14824		377				56462		6596				237459
	8850			76454		10423				56431		51497				13030
	114908			12386		644596				19052		692085				22224
	2029			94186		7411				76192		2273				14894
	5816			208292		83955				59058		94005				320541
	56945			72693		476				18611		902				226778
	5903			14629		101060363				19085		79817				73078
	56965			54713		103				407819		55577				73689
	900			66089		1350				104418		10987				14810
	8649			217866		7458				56378		29087				66882
	55032			109801		5274				108013		23557				52808
	140809			17966		4118				56350		131544				26891
	80145			277396		5621				59029		950				66253
	79811			67702		3098				19172		9448				81489
	23208			66128		10479				15502		55666				104444
	56257			12626		6386				19184		2108				18983
	79178			69642		619569				19981		56924				320910
	9522			17179		8073				11732		9361				14360
	6091			52585		25927				20743		6728				21371
	54910			26901		6136				22381		10422				67681
	1073			66258		407043				68969		27338				353187
	10589			66309		80303				12889		23220				28114
	23090			14020		3040				22273		100500810				56191
	9761			67923		22903				56471		340146				216767
	22859			77469		293				13653		11230				66320
	154661			105005		26819				72900		6900				54383
	1948			66917		27089				66092		3434				432530
	53938			22041		5757				15481		83638				16573
	51324			66993		100616282				94229		6468				80385
	118427			117146		1267				70257		8314				20742
	6921			100044324		10904				18642		2830				69790
	2648			320926		2739				54208		54463				18752
	4684			214627		51335				226646		6925				56295
	3265			170790		728689				27062		29078				11844
	23193			56188		23270				12317		515				53420
	1804			20833		9900				17991		114926				56705
	22794			23970		58476				19045		8036				12558
	5524			12400		51299				13681		10038				628779
	51497			217379		4675				110257		9188				67922
	9908			100504524		2258				66046		376497				17149
	101241892			320714		6613				101056140		55249				654795
	10015			432731		101060373				101056659		29922				20193
	9355			74203		84735				67916		84678				14168
	3156			17149		140597				66594		400745				12537
	10085			99152		54386				14693		9367				320714
	55666			15441		9556				58521		51258				26554
	23203			26891		26784				67003		115207				71750
	9807			53895		6204				68196		23061				226518
	6733			69459		4706				100043695		8777				269523
	10638			328801		6132				241520		9853				73824
	11215			101056452		534				68349		11069				16498
	57658			20224		56910				100504968		81831				93898
	10980			170835		7534				243548		55316				668661
	51747			18647		728233				235380		23582				103236
	11041			56382		183				14800		10285				71954
	9334			71835		440567				14470		9369				170718
	142			233280		57142				12794		340277				239985
	147495			231874		226				67673		4329				110842
	29078			75398		10933				22360		131474				22174
	3189			231915		221061				12890		128218				101056452
	10467			100039252		1915				546663		8905				57340
	63905			27054		2026				22335		93380				18991
	5058			28114		2079				54401		8522				14680
	22838			72098		6500				18807		84892				66048
	100996904			54194		1155				20394		4953				223696
	5534			207227		9324				17263		441951				67898
	10715			104725		10397				17750		6853				67397
	219927			215707		8936				21454		91582				68846
	50808			18619		64112				18164		2280				27054
	2745			613262		217				67808		8910				100862206
	23229			19211		2821				14645		54458				75320
	7018			100047252		11275				56209		7167				67199
	139221			665503		641648				20604		54812				17169
	54958			15374		826				100505386		115426				18762
	23367			12558		6616				30052		55652				319604
	10438			76787		477				12323		4499				16568
	84065			19046		4677				72097		5306				230709
	114883			226407		94163				12343		116540				66911
	8853			20623		100996747				11773		10427				14020
	1337			237542		84707				20257		134429				66148
	51188			228994		4501				100046079		166336				70430
	445			103711		5604				66477		5764				320916
	689			66148		5803				20720		4037				18481
	51143			241846		4694				12466		9728				94245
	5087			80987		5204				18103		178				217379
	100131205			104401		5376				56486		129642				99412
	2109			67767		2879				13429		214				21881
	2787			106073		1173				67972		288				100039252
	6782			13056		6159				26395		334				14455
	90410			380684		399491				103712		1910				193742
	11140			110959		5101				22630		100302240				59041
	79672			66199		55800				74117		10636				100504135
	54778			100040052		79957				94275		51108				72393
	3309			226591		85012				319586		1725				22099
	23089			100037282		80212				16783		51292				66505
	58528			57743		3105				53612		8666				26370
	84896			11771		6230				219181		116151				212307
	5689			17313		529				66445		51466				29877
	10573			22388		6146				381310		7319				66684
	55148			68708		4942				68404		51282				68693
	101060353			30959		116448				229521		64981				66096
	9341			21916		10382				56434		5685				26893
	116843			12568		10410				19989		100533970				232227
	8499			66082		7447				67937		493753				68942
	100101267			51812		808				245688		55190				75745
	23379			66059		4508				625249		54948				52592
	84890			640972		55964				22153		26225				14208
	60626			56176		57030				59049		64114				22151
	101060634			15982		1347				23983		84284				65963
	23148			16341		5168				18655		1039				69116
	55249			229694		8724				266781		79834				67669
	10159			67397		3306				66085		94107				66089
	7781			73824		57471				19177		23242				14670
	9802			71955		120				270162		100859930				215821
	5686			21771		6175				101056348		389073				71978
	147670			66235		11224				235604		6741				59025
	5305			241525		8507				54198		7122				12151
	9577			56323		5654				66483		9130				21912
	7368			229906		5464				19347		8927				65105
	5709			11938		526				19346		9444				110147
	9951			66050		23204				21402		692197				77469
	285147			98238		4601				26422		55353				12848
	84251			18739		619565				66335		2975				217866
	10473			59025		2823				108934		9663				12725
	642869			70354		9500				27425		53343				230863
	25817			52837		5052				235180		9919				66050
	29965			68275		4715				276770		56262				20022
	101060581			28250		3151				70025		10455				94063
	1128			19185		100093631				67530		25				269109
	2274			13446		3326				22223		6176				236511
	387680			68634		6447				56455		80727				58799
	79590			232087		8237				11429		349152				59013
	117154			105501		100616408				675851		23175				51798
	8525			19268		4131				18111		774				78408
	1848			52592		1917				58243		10253				20362
	100526836			27057		6188				54411		689				104175
	256987			67811		10728				55949		9807				19158
	7074			552874		55884				68028		7341				212627
	57415			12725		4504				12349		9715				17957
	147179			73062		51386				19716		51421				15183
	6209			56320		767558				11931		11145				70155
	10910			277360		10383				20255		60626				73884
	5571			76820		4496				12215		51726				18415
	8545			216856		100506248				78330		6782				269336
	100996884			74106		1465				73834		3611				107831
	54987			22628		6695				67887		2009				72503
	10427			50797		1622				18648		93974				12850
	84919			14670		440926				20964		4884				67838
	80331			18481		527				67068		130399				269639
	3708			216565		81618				26950		9040				56382
	201283			14790		22883				67044		26953				69675
	23412			66549		6135				101055925		84319				68192
	439			100862206		6201				11950		3422				225010
	7122			217378		2197				18546		9891				216739
	5499			242083		11075				16832		1901				50781
	2775			68526		7102				110391		57463				66631
	9253			104444		57515				18951		93627				170750
	84722			56295		6193				66109		1185				100041953
	5649			52666		595100				103172		10250				56405
	23025			69392		8099				22627		51729				67845
	79065			68128		4725				20085		352954				66498
	100131801			11949		3939				11972		9519				64945
	357			19229		347746				17775		9318				66117
	6640			67955		65108				14799		51493				20867
	8140			67678		11337				76969		3761				102141
	29110			66836		1152				104130		5153				67306
	4306			12953		26820				667952		2788				269060
	54946			216767		1363				12424		4707				245049
	1512			110446		975				330319		253725				637008
	84058			67332		10313				14704		5862				72542
	22928			94180		5530				100041965		27230				19894
	9486			244723		7311				17938		387680				329906
	81609			633406		10381				66043		100526836				217718
	64754			192216		8933				100041975		643155				104184
	9525			319604		4282				12520		7461				211446
	9592			54525		6857				21991		821				55992
	3608			14086		9284				11957		26240				56698
	9840			73447		645745				66576		3708				71409
	65992			51797		5250				20384		5201				21770
	1211			99730		51142				12070		10497				27398
	3181			66505		347				76089		8533				69917
	219539			195646		6726				330695		9789				110750
	54541			69908		4493				23934		2566				233879
	2908			65105		8682				631966		9775				19345
	134429			216150		7529				12069		10488				54391
	55437			13609		101060412				11852		2891				53609
	162989			11821		4900				56442		10015				215449
	54951			67938		10376				100862587		23637				68611
	271			68652		11315				11958		3798				232947
	8537			100046151		1759				22334		57448				68671
	24141			69225		506				17751		91300				66514
	6385			75620		2697				101055915		84133				216558
	23640			15571		728392				58810		50859				76295
	50861			21781		155066				56397		7385				433938
	81137			71538		2664				17196		57464				20383
	5287			21767		27020				11964		151556				19046
	8314			245828		51669				11837		23271				12751
	23767			319278		333				29811		552889				57743
	55837			16510		6727				14866		25920				245860
	101060487			17532		6167				100039786		6209				433022
	10575			12034		9445				27207		8761				12934
	7917			347740		1345				19744		682				66270
	222008			12846		5223				26961		79903				103711
	203190			16647		4753				30853		23625				235339
	7301			668455		6156				53328		9688				76308
	26056			74718		6152				19339		100534012				30960
	6944			266692		101059937				14718		26521				217335
	2309			11515		84833				67826		84248				100044324
	718			67219		100288332				27276		163126				56036
	9715			232314		11345				76252		5128				69064
	619208			240121		10971				106529		81688				14824
	26750			77480		6122				15254		60680				68634
[truncated: 129 more rows]
