# Supplementary material for: Cross-Species Analysis of Gene Expression and Function in Prefrontal Cortex, Hippocampus and Striatum
Source: PLoS One. 2016 Oct 7;11(10):e0164295. doi: 10.1371/journal.pone.0164295 (PMC5055290; doi:10.1371/journal.pone.0164295)
Supplement: S4 Table — (XLSX) [file pone.0164295.s006.xlsx]

## Sheet: Sheet1
S4 Table. Basic information of human brain tissues used for RT-PCR and qRT-PCR verification.
Tissue	Subregion	ID	Gender	Age	PMI (hour)
HIP	CA1	2011333	M	55	18
HIP	CA1	2011248	F	50	17
HIP	CA1	2011327	M	53	22
HIP	CA1	2011373	M	54	14
HIP	CA1	2013134	M	52	17
PFC	BA10	2014M	M	49	16
PFC	BA10	2014014	M	57	21
PFC	BA10	2014021	M	42	19
PFC	BA10	2014A	F	59	16
PFC	BA10	2013316	F	48	22
STR	caudate nucleus	2014M	M	49	16
STR	caudate nucleus	2014014	M	57	21
STR	caudate nucleus	2014021	M	42	19
STR	caudate nucleus	2014A	F	59	16
STR	caudate nucleus	2013316	F	48	22
Note: All the donors were diagnosed with no brain related diseases and suffered from a sudden death. PMI represents postmortem interval. F represents female and M represents male.
