# Supplementary material for: Cross-Species Analysis of Gene Expression and Function in Prefrontal Cortex, Hippocampus and Striatum
Source: PLoS One. 2016 Oct 7;11(10):e0164295. doi: 10.1371/journal.pone.0164295 (PMC5055290; doi:10.1371/journal.pone.0164295)
Supplement: S7 Table — (XLSX) [file pone.0164295.s009.xlsx]

## Sheet: Sheet1
S7 Table. Significantly enriched BP terms of the highly expressed genes in human and mouse equivalent brain tissues.
GO ID	GO Term	human PFC	human HIP	human STR	mouse PFC	mouse HIP	mouse STR
GO:0007268	synaptic transmission	1.1e-10	3.7e-07	9.1e-07	8.1e-18	1.1e-15	2.1e-08
GO:0046034	ATP metabolic process	6.2e-22	4.6e-19	2.2e-19	1.1e-17	2.4e-15	1.2e-17
GO:0009199	ribonucleoside triphosphate metabolic process	1.2e-20	7.3e-18	3.4e-18	1.1e-17	2e-15	9.9e-18
GO:0009126	purine nucleoside monophosphate metabolic process	2.5e-18	2.2e-16	4e-18	1.1e-17	5.3e-15	1.1e-17
GO:0006753	nucleoside phosphate metabolic process	7.9e-15	3.3e-12	1.4e-15	1.1e-17	1.7e-14	5.6e-16
GO:0009205	purine ribonucleoside triphosphate metabolic process	3.2e-21	2.2e-18	9.8e-19	1.2e-17	2e-15	2.3e-17
GO:0009167	purine ribonucleoside monophosphate metabolic process	2.2e-18	1.9e-16	3.4e-18	1.2e-17	5e-15	1.7e-17
GO:0009161	ribonucleoside monophosphate metabolic process	2e-17	1.5e-15	3.1e-17	1.3e-17	7.1e-15	1.2e-17
GO:0009117	nucleotide metabolic process	3.4e-15	5e-12	2.1e-15	1.3e-17	1.9e-14	5.8e-16
GO:0009144	purine nucleoside triphosphate metabolic process	1.4e-20	8.8e-18	4.1e-18	2e-17	4.9e-15	2.1e-17
GO:0009123	nucleoside monophosphate metabolic process	1.7e-16	8.5e-15	2.5e-16	2e-17	5.2e-14	8.4e-17
GO:0046128	purine ribonucleoside metabolic process	1.5e-15	3.5e-13	4.2e-14	2.1e-17	2.5e-14	1.9e-17
GO:0009141	nucleoside triphosphate metabolic process	1.4e-18	5.4e-16	2.5e-16	3.2e-17	1.7e-14	1.5e-16
GO:0042278	purine nucleoside metabolic process	2.2e-15	5.4e-13	6.4e-14	3.2e-17	4.9e-14	3.3e-17
GO:0009119	ribonucleoside metabolic process	1e-13	1.3e-11	1.8e-12	9.9e-17	5.9e-13	4.2e-16
GO:0055086	nucleobase-containing small molecule metabolic process	6e-13	1.4e-10	1.4e-13	1e-16	1.3e-12	1.4e-14
GO:0009259	ribonucleotide metabolic process	4.2e-16	5.1e-14	1.2e-15	6.2e-16	9.2e-12	5.3e-15
GO:0009150	purine ribonucleotide metabolic process	7.8e-17	8.7e-15	2.2e-16	7e-16	3.9e-12	2e-15
GO:0019693	ribose phosphate metabolic process	6.1e-16	6.7e-14	1.6e-15	7e-16	3.4e-12	2e-15
GO:0050804	modulation of synaptic transmission	2e-07	1.4e-06	7.7e-06	7e-16	2.6e-12	4.3e-08
GO:0009116	nucleoside metabolic process	1.8e-13	6.8e-11	2.9e-12	1.3e-15	5.3e-12	4.7e-15
GO:1901657	glycosyl compound metabolic process	4.6e-13	1.4e-10	6.4e-12	1e-14	3e-11	3.4e-14
GO:0006163	purine nucleotide metabolic process	2.2e-16	7.4e-14	8.5e-15	1.5e-14	5.2e-11	3.2e-14
GO:0019637	organophosphate metabolic process	1.5e-15	8.7e-12	1.2e-15	1.1e-13	3.5e-09	8.4e-11
GO:0051128	regulation of cellular component organization	1e-07	1.5e-07	3.7e-06	3.3e-13	4.5e-08	7.7e-06
GO:0006091	generation of precursor metabolites and energy	9.4e-29	1.6e-24	1.2e-23	7.6e-13	3.8e-10	9.2e-12
GO:0072521	purine-containing compound metabolic process	1.5e-14	9.3e-13	1.1e-13	7.6e-13	1e-09	5.6e-13
GO:0016192	vesicle-mediated transport	2.1e-06	3.6e-05	7.1e-05	5.3e-11	1.9e-05	9.2e-05
GO:0051649	establishment of localization in cell	5.1e-31	7.8e-32	7.2e-28	9e-11	1.6e-06	2.7e-09
GO:0015992	proton transport	2e-17	6.8e-16	3.6e-16	1.3e-10	8.2e-10	1.7e-11
GO:0051049	regulation of transport	2.1e-12	1.8e-09	6e-11	1.3e-10	2.1e-06	1.5e-05
GO:0097479	synaptic vesicle localization	4.6e-06	0.00022	0.0006	1.3e-10	4.3e-07	8.6e-06
GO:0006818	hydrogen transport	3.4e-17	1.1e-15	5.9e-16	1.6e-10	1e-09	2.1e-11
GO:1902600	hydrogen ion transmembrane transport	6.8e-21	4.5e-19	2.3e-18	2e-10	1.8e-09	1.9e-10
GO:0097480	establishment of synaptic vesicle localization	2.1e-06	0.00012	0.00034	2.8e-10	2.4e-07	4.7e-06
GO:0048489	synaptic vesicle transport	2.1e-06	0.00012	0.00034	2.8e-10	2.4e-07	4.7e-06
GO:0007267	cell-cell signaling	1.9e-06	3.8e-05	0.00034	3.8e-10	1.1e-08	0.0003
GO:0031344	regulation of cell projection organization	4.9e-05	1e-05	0.0004	7.8e-10	9.1e-07	0.0019
GO:0050821	protein stabilization	2.2e-05	0.00023	0.00058	8e-10	3.1e-07	1.5e-06
GO:0051650	establishment of vesicle localization	0.0036	0.0034	-	8.8e-10	2.7e-07	1.1e-06
GO:0008104	protein localization	2.3e-24	2.7e-27	4.2e-23	8.9e-10	5e-07	5.4e-06
GO:0051648	vesicle localization	0.007	0.0065	-	1.4e-09	9.4e-07	4.3e-06
GO:0007399	nervous system development	6e-19	9.9e-20	7.8e-18	1.7e-09	2e-09	0.00067
GO:1902580	single-organism cellular localization	8.7e-22	8.6e-26	4.1e-22	1.9e-09	9.1e-07	2.8e-06
GO:0045333	cellular respiration	1.6e-21	2.6e-19	7.7e-19	3e-09	2.8e-07	7.5e-08
GO:0031175	neuron projection development	2.2e-16	4.4e-17	8.7e-15	4.6e-09	1.2e-07	0.00041
GO:0046907	intracellular transport	9.8e-28	1.7e-30	1.9e-25	5e-09	5.8e-06	1.8e-09
GO:1901566	organonitrogen compound biosynthetic process	2.1e-18	6.3e-18	1e-22	5e-09	1.1e-08	3.1e-13
GO:0033036	macromolecule localization	1e-21	5.2e-24	4e-22	5.7e-09	5.2e-06	2.3e-05
GO:0051656	establishment of organelle localization	0.0021	0.0019	-	5.7e-09	4.4e-07	6.1e-07
GO:0050803	regulation of synapse structure or activity	0.0078	-	-	1.1e-08	1.2e-05	0.0033
GO:0034613	cellular protein localization	5.2e-21	8.8e-28	4.6e-21	2.4e-08	2.7e-07	3.6e-06
GO:0006518	peptide metabolic process	3.1e-20	1.6e-21	1.4e-22	2.6e-08	4.2e-08	1.7e-11
GO:0031647	regulation of protein stability	7.7e-05	0.00019	-	3.1e-08	6.6e-06	9.6e-06
GO:0070727	cellular macromolecule localization	3.6e-21	2.1e-28	1.3e-21	3.4e-08	3.6e-07	4.7e-06
GO:0001505	regulation of neurotransmitter levels	5.8e-06	0.00016	0.00034	3.9e-08	5.4e-07	4.4e-08
GO:0048167	regulation of synaptic plasticity	0.0025	0.0059	-	4.2e-08	5.3e-06	0.00021
GO:0010975	regulation of neuron projection development	3.2e-05	1.3e-05	0.0002	4.5e-08	4e-05	-
GO:0015980	energy derivation by oxidation of organic compounds	3.8e-28	2.9e-24	1.4e-24	5.5e-08	4.1e-06	7e-07
GO:0044085	cellular component biogenesis	2.7e-11	1.3e-09	1.1e-08	8.1e-08	2.4e-07	3.6e-06
GO:0045184	establishment of protein localization	2.9e-24	1.1e-27	1.1e-22	8.4e-08	1.4e-05	6.3e-06
GO:0022607	cellular component assembly	1.9e-10	8.6e-09	8.1e-08	9e-08	1.1e-07	1.1e-05
GO:0042773	ATP synthesis coupled electron transport	3.3e-15	3.6e-11	2.5e-11	9.4e-08	3.2e-05	1e-06
GO:1901135	carbohydrate derivative metabolic process	0.00022	0.00011	8.8e-05	1.1e-07	0.00014	4.5e-07
GO:0006796	phosphate-containing compound metabolic process	6.8e-13	3.2e-10	2.2e-11	1.6e-07	4.9e-05	0.00015
GO:0045664	regulation of neuron differentiation	0.00035	8.8e-05	0.0013	1.6e-07	7.5e-06	0.003
GO:0044087	regulation of cellular component biogenesis	0.0017	0.0036	-	1.6e-07	0.00024	-
GO:0051960	regulation of nervous system development	0.0074	0.0015	-	1.7e-07	1.5e-05	0.0079
GO:0022008	neurogenesis	3e-13	1.7e-13	5.1e-12	2.2e-07	5.5e-07	0.0023
GO:0071822	protein complex subunit organization	4.7e-16	2.1e-15	6.9e-16	2.4e-07	6.6e-09	7.9e-06
GO:0051640	organelle localization	-	-	-	2.5e-07	3.1e-05	0.00011
GO:0007269	neurotransmitter secretion	2.2e-05	0.0019	-	2.8e-07	1.2e-06	2.7e-05
GO:0051130	positive regulation of cellular component organization	2.3e-05	3e-05	1.5e-05	2.8e-07	1.9e-05	0.0014
GO:0016079	synaptic vesicle exocytosis	0.0015	-	-	2.8e-07	2e-06	9.6e-05
GO:0006811	ion transport	5.2e-10	6.1e-10	1.5e-10	2.9e-07	3e-07	2.7e-05
GO:0046129	purine ribonucleoside biosynthetic process	0.0067	-	0.002	4.2e-07	4.5e-07	1.9e-08
GO:0042451	purine nucleoside biosynthetic process	0.0067	-	0.002	4.2e-07	4.5e-07	1.9e-08
GO:0048699	generation of neurons	3.5e-13	2e-13	1.4e-11	4.9e-07	1.2e-06	0.0033
GO:0006457	protein folding	1.5e-06	4.1e-07	7.9e-06	4.9e-07	1.5e-07	2.1e-06
GO:0050767	regulation of neurogenesis	0.0077	0.00091	-	4.9e-07	7.7e-06	0.0037
GO:0015031	protein transport	2.8e-24	5.1e-26	1.4e-22	6.8e-07	0.00015	4.5e-06
GO:0065003	macromolecular complex assembly	1.3e-09	1.8e-08	2e-08	6.8e-07	2.1e-08	4.8e-06
GO:0048666	neuron development	8e-15	2.4e-15	6.4e-14	7e-07	7.2e-06	0.0051
GO:1902582	single-organism intracellular transport	2.1e-25	1.6e-28	3.1e-24	7.1e-07	0.00029	2.2e-07
GO:0006836	neurotransmitter transport	2.8e-07	8.2e-05	0.0011	7.4e-07	2.3e-06	0.00029
GO:0043043	peptide biosynthetic process	9e-19	1.6e-19	3.7e-21	7.6e-07	1.2e-06	2.6e-10
GO:0030030	cell projection organization	2e-10	1.4e-11	9.6e-10	7.9e-07	1.7e-05	0.0061
GO:0031346	positive regulation of cell projection organization	0.0077	0.00087	0.00065	7.9e-07	8.2e-06	0.0059
GO:0009142	nucleoside triphosphate biosynthetic process	0.0011	0.0038	0.00098	8.3e-07	9e-07	5.4e-06
GO:0050806	positive regulation of synaptic transmission	0.0028	0.0028	0.00084	9.7e-07	9.1e-07	0.00014
GO:0006412	translation	1.5e-19	7.1e-21	5.4e-22	1e-06	3.9e-07	1.3e-10
GO:0043933	macromolecular complex subunit organization	2.9e-14	1.3e-11	4.7e-13	1e-06	2.5e-08	5e-06
GO:0034622	cellular macromolecular complex assembly	3.9e-12	6.3e-12	1.7e-10	1e-06	7.3e-07	6e-07
GO:0032409	regulation of transporter activity	0.002	0.0042	0.00025	1e-06	0.00018	1.1e-05
GO:0042455	ribonucleoside biosynthetic process	-	-	-	1e-06	4.1e-06	3.4e-07
GO:0030182	neuron differentiation	2.9e-14	7.5e-14	3.3e-12	1.2e-06	3.5e-06	0.0018
GO:0009201	ribonucleoside triphosphate biosynthetic process	0.00074	0.0028	0.00066	1.4e-06	1.4e-06	2e-06
GO:0009163	nucleoside biosynthetic process	-	-	-	1.4e-06	5.3e-06	4.8e-07
GO:0034220	ion transmembrane transport	1.5e-07	8.3e-07	2e-07	1.6e-06	4.1e-06	0.00015
GO:0006119	oxidative phosphorylation	2.6e-13	8.9e-10	6.4e-10	1.8e-06	4.6e-05	2.5e-06
GO:0023051	regulation of signaling	2.8e-09	1.3e-09	1.1e-07	1.8e-06	-	-
GO:1901659	glycosyl compound biosynthetic process	-	-	-	2e-06	7.2e-06	6.8e-07
GO:0060627	regulation of vesicle-mediated transport	0.00046	0.0029	0.0022	2.1e-06	0.0032	-
GO:0022900	electron transport chain	7.8e-25	2.5e-20	1.2e-20	2.2e-06	0.00023	1.4e-05
GO:0055114	oxidation-reduction process	1.6e-14	3.3e-16	2e-16	2.2e-06	8.3e-07	8.6e-08
GO:0070997	neuron death	4.5e-07	5.2e-05	0.0046	2.5e-06	5.1e-06	-
GO:0006461	protein complex assembly	1.7e-06	6e-06	8.2e-06	2.5e-06	3.1e-07	0.00025
GO:0070271	protein complex biogenesis	1.7e-06	6e-06	8.2e-06	2.5e-06	3.1e-07	0.00025
GO:0022904	respiratory electron transport chain	3.6e-25	1.3e-20	6.3e-21	2.8e-06	0.00034	2e-05
GO:0051050	positive regulation of transport	4e-06	1.1e-05	1.6e-06	3.1e-06	9.8e-05	0.0021
GO:0055085	transmembrane transport	9.5e-07	1e-05	4.7e-06	3.2e-06	3.6e-06	1.8e-05
GO:0008219	cell death	1.6e-09	8.9e-10	7.8e-08	3.3e-06	4.3e-07	2.7e-05
GO:0065009	regulation of molecular function	9.9e-06	9.3e-06	0.00035	3.3e-06	0.0027	0.0016
GO:0016265	death	1.6e-09	8.9e-10	7.8e-08	3.9e-06	5e-07	3.2e-05
GO:0009206	purine ribonucleoside triphosphate biosynthetic process	0.00026	0.0012	0.00024	4.7e-06	9e-07	1.1e-06
GO:0043603	cellular amide metabolic process	2.3e-16	6.7e-18	6.7e-20	5.6e-06	3.6e-06	1e-09
GO:1901214	regulation of neuron death	1.2e-06	0.00014	0.0057	5.7e-06	1.1e-05	-
GO:0009145	purine nucleoside triphosphate biosynthetic process	0.00031	0.0014	0.00028	6.1e-06	1.1e-06	1.5e-06
GO:0044257	cellular protein catabolic process	0.0045	0.0014	-	6.1e-06	8.1e-06	4.3e-07
GO:0060284	regulation of cell development	-	0.0057	-	6.2e-06	0.00018	0.008
GO:0022898	regulation of transmembrane transporter activity	0.0084	-	0.0012	6.8e-06	0.00039	7.3e-05
GO:0006812	cation transport	2.7e-09	1.8e-09	2.9e-08	8.3e-06	9e-07	4.5e-07
GO:0010941	regulation of cell death	1.2e-08	2e-09	9.7e-07	9.5e-06	5e-06	0.00022
GO:0046496	nicotinamide nucleotide metabolic process	0.0028	0.0028	0.00028	9.6e-06	2.5e-06	0.00014
GO:0033043	regulation of organelle organization	0.0066	0.0025	-	9.7e-06	-	0.00084
GO:0006886	intracellular protein transport	1.6e-20	4.2e-26	1.3e-20	1e-05	3.8e-05	3.1e-06
GO:0042775	mitochondrial ATP synthesis coupled electron transport	2.1e-15	2.5e-11	1.7e-11	1e-05	0.0026	9.3e-05
GO:0015988	energy coupled proton transmembrane transport, against electrochemical gradient	8.4e-10	8.3e-10	1.2e-07	1e-05	7.4e-05	1.4e-05
GO:0015991	ATP hydrolysis coupled proton transport	8.4e-10	8.3e-10	1.2e-07	1e-05	7.4e-05	1.4e-05
GO:0030163	protein catabolic process	0.001	0.00018	-	1e-05	2.3e-05	8.6e-07
GO:0009168	purine ribonucleoside monophosphate biosynthetic process	0.0034	0.0034	1.2e-05	1.1e-05	1e-05	3e-06
GO:0009127	purine nucleoside monophosphate biosynthetic process	0.0034	0.0034	1.2e-05	1.1e-05	1e-05	3e-06
GO:0019362	pyridine nucleotide metabolic process	0.0028	0.0028	0.00028	1.2e-05	3.4e-06	0.00017
GO:0006754	ATP biosynthetic process	0.00017	0.00089	0.00016	1.6e-05	2.6e-06	3.5e-06
GO:0048812	neuron projection morphogenesis	2.3e-14	1.7e-12	8.1e-12	1.8e-05	6.1e-06	0.0035
GO:0010976	positive regulation of neuron projection development	0.0023	0.00096	0.00075	2e-05	0.00022	-
GO:0006733	oxidoreduction coenzyme metabolic process	0.0083	0.0079	0.001	2e-05	5.2e-06	0.00024
GO:0043604	amide biosynthetic process	2.6e-16	5.4e-17	1.6e-19	2.1e-05	7.5e-06	5.4e-09
GO:0015986	ATP synthesis coupled proton transport	4.7e-05	0.0004	4.7e-05	2.1e-05	2.1e-05	2.7e-05
GO:0015985	energy coupled proton transport, down electrochemical gradient	4.7e-05	0.0004	4.7e-05	2.1e-05	2.1e-05	2.7e-05
GO:0072524	pyridine-containing compound metabolic process	0.0056	0.0054	0.00063	2.1e-05	5.4e-06	0.00027
GO:0009156	ribonucleoside monophosphate biosynthetic process	-	-	8.8e-05	2.1e-05	1.9e-05	5.4e-06
GO:0061024	membrane organization	5.5e-31	5.7e-32	4.1e-26	2.5e-05	0.0016	0.0065
GO:0009060	aerobic respiration	-	-	-	2.6e-05	0.00013	0.00081
GO:0006915	apoptotic process	7.8e-10	4.5e-10	3.2e-08	3.1e-05	3.8e-06	0.00037
GO:0012501	programmed cell death	6.5e-09	3.6e-09	1.1e-07	3.1e-05	4e-06	0.00036
GO:1901215	negative regulation of neuron death	3.2e-06	8.9e-05	0.0013	3.1e-05	2.6e-05	0.009
GO:1901293	nucleoside phosphate biosynthetic process	0.0024	0.0021	3.4e-05	3.1e-05	5.6e-05	3.4e-05
GO:0051962	positive regulation of nervous system development	-	-	-	3.1e-05	2.1e-05	0.0097
GO:0043254	regulation of protein complex assembly	0.00066	0.0023	0.0067	3.6e-05	0.0003	0.0039
GO:0032412	regulation of ion transmembrane transporter activity	-	-	0.0022	3.6e-05	0.0019	0.00034
GO:0015672	monovalent inorganic cation transport	7.8e-10	1.5e-09	4.7e-07	4.1e-05	1.5e-06	2.5e-06
GO:0051603	proteolysis involved in cellular protein catabolic process	-	-	-	4.1e-05	2.8e-05	3e-06
GO:0034762	regulation of transmembrane transport	-	-	-	4.2e-05	0.00033	0.0041
GO:0046390	ribose phosphate biosynthetic process	0.00036	0.00078	1.8e-05	4.3e-05	3.4e-05	1.9e-05
GO:0043523	regulation of neuron apoptotic process	2.3e-06	0.00038	0.0091	4.7e-05	1.5e-05	-
GO:0050769	positive regulation of neurogenesis	-	0.0053	-	5e-05	1.7e-05	0.0034
GO:0019725	cellular homeostasis	1.3e-06	9.7e-07	1.6e-05	5.5e-05	0.00012	0.00011
GO:0006099	tricarboxylic acid cycle	-	-	-	5.6e-05	0.0004	0.0034
GO:0048667	cell morphogenesis involved in neuron differentiation	6.4e-14	4.9e-12	6e-11	6.3e-05	4.3e-05	0.0063
GO:0060996	dendritic spine development	-	-	-	7e-05	-	-
GO:0045666	positive regulation of neuron differentiation	-	-	-	7.2e-05	0.00012	-
GO:0009124	nucleoside monophosphate biosynthetic process	-	-	0.00026	7.5e-05	6.7e-05	2.2e-05
GO:0006897	endocytosis	0.00028	0.0014	8.8e-05	7.9e-05	-	-
GO:0072522	purine-containing compound biosynthetic process	0.00051	0.0011	2.6e-05	7.9e-05	6.3e-05	1.4e-05
GO:0044708	single-organism behavior	0.0081	-	0.00087	7.9e-05	2.8e-05	9.2e-05
GO:0044802	single-organism membrane organization	3.3e-26	3.3e-27	1.2e-23	8e-05	0.0035	-
GO:0009260	ribonucleotide biosynthetic process	0.00029	0.00065	1.4e-05	8.6e-05	6.9e-05	3.7e-05
GO:0009165	nucleotide biosynthetic process	0.0018	0.0032	5.8e-05	8.7e-05	0.00017	4.1e-05
GO:0043623	cellular protein complex assembly	3.9e-08	7.5e-08	6e-07	8.9e-05	0.00028	0.00041
GO:0072350	tricarboxylic acid metabolic process	-	-	-	9.1e-05	0.00054	0.0038
GO:0016358	dendrite development	-	-	-	9.2e-05	-	-
GO:0006164	purine nucleotide biosynthetic process	0.00021	0.00046	9.1e-06	0.0001	3.2e-05	1.8e-05
GO:0007033	vacuole organization	-	-	-	0.0001	-	0.0011
GO:0007270	neuron-neuron synaptic transmission	-	-	-	0.00011	0.00031	-
GO:0044712	single-organism catabolic process	-	0.0019	0.0016	0.00012	0.0064	2.3e-05
GO:0043067	regulation of programmed cell death	3.8e-08	1.3e-08	1.8e-06	0.00013	4.3e-05	0.0027
GO:0009152	purine ribonucleotide biosynthetic process	0.00011	0.00026	4.5e-06	0.00013	4.1e-05	2.2e-05
GO:0044093	positive regulation of molecular function	2.1e-05	9.9e-06	0.00031	0.00014	0.0047	-
GO:0032535	regulation of cellular component size	0.0078	0.00096	-	0.00014	0.0012	-
GO:0098662	inorganic cation transmembrane transport	1.2e-08	3.5e-09	2.9e-08	0.00017	0.00025	4.1e-05
GO:0006979	response to oxidative stress	2.7e-05	2.5e-05	8.3e-05	0.00018	0.0016	0.00046
GO:0043269	regulation of ion transport	0.0014	0.0036	0.0044	0.00018	3.3e-05	0.00068
GO:0042981	regulation of apoptotic process	4.5e-08	1.5e-08	2.2e-06	0.00019	6.7e-05	0.0026
GO:0010720	positive regulation of cell development	0.0091	0.008	-	0.00019	0.00013	0.0074
GO:0006101	citrate metabolic process	-	-	-	0.00019	0.0013	0.0081
GO:0051493	regulation of cytoskeleton organization	-	-	-	0.0002	0.0027	0.0065
GO:0045921	positive regulation of exocytosis	-	-	-	0.0002	0.008	-
GO:0051402	neuron apoptotic process	6.1e-08	4.9e-05	0.00062	0.00022	7.1e-05	-
GO:0010638	positive regulation of organelle organization	0.0042	0.0058	0.0042	0.00025	-	-
GO:0009894	regulation of catabolic process	0.00012	0.0001	5.9e-05	0.00027	-	-
GO:0060548	negative regulation of cell death	8.3e-06	1.3e-07	3.9e-05	0.00028	3.4e-05	0.00028
GO:0050905	neuromuscular process	-	-	-	0.00028	-	-
GO:0098655	cation transmembrane transport	6.2e-08	4.6e-08	1.2e-07	0.0003	0.00043	0.00017
GO:1902803	regulation of synaptic vesicle transport	2.3e-05	0.0012	-	0.0003	0.0022	0.0027
GO:0098660	inorganic ion transmembrane transport	2.3e-07	1.7e-07	9.7e-07	0.00034	0.00013	0.00019
GO:1902589	single-organism organelle organization	0.0082	0.0059	-	0.00034	-	0.0025
GO:0006887	exocytosis	0.00023	0.00021	-	0.00036	-	-
GO:0060341	regulation of cellular localization	2.1e-10	9.8e-09	3.7e-07	0.00039	-	-
GO:0044265	cellular macromolecule catabolic process	1.5e-15	1.4e-16	4.1e-14	0.0005	0.00058	2.8e-05
GO:0090407	organophosphate biosynthetic process	0.00015	0.0008	2.2e-05	0.00062	0.0064	0.00068
GO:0007215	glutamate receptor signaling pathway	-	-	-	0.00067	-	-
GO:0034765	regulation of ion transmembrane transport	-	-	-	0.0007	0.0051	-
GO:0006839	mitochondrial transport	5.5e-07	2.6e-05	2.7e-06	0.00071	-	0.00082
GO:0006413	translational initiation	5.9e-22	6.1e-23	1.4e-22	0.00075	0.00068	0.0092
GO:0009057	macromolecule catabolic process	1.1e-15	4.1e-17	1.7e-14	0.00086	0.0015	0.00011
GO:0043524	negative regulation of neuron apoptotic process	5.8e-06	0.0002	0.0013	0.00088	3.1e-05	-
GO:0042176	regulation of protein catabolic process	3.4e-05	5.9e-06	9.7e-06	0.00093	0.0016	-
GO:0007017	microtubule-based process	0.0069	0.00021	-	0.00094	0.004	0.001
GO:1900449	regulation of glutamate receptor signaling pathway	-	-	-	0.00097	-	-
GO:0043085	positive regulation of catalytic activity	1.4e-05	2.8e-05	0.001	0.001	-	-
GO:0017157	regulation of exocytosis	0.0083	-	-	0.001	-	-
GO:0051129	negative regulation of cellular component organization	0.0053	0.0003	0.0094	0.0011	0.0078	-
GO:0007626	locomotory behavior	-	-	-	0.0011	-	0.00021
GO:0044724	single-organism carbohydrate catabolic process	-	-	-	0.0011	-	-
GO:0050808	synapse organization	-	-	-	0.0013	-	-
GO:0006090	pyruvate metabolic process	0.00093	0.0027	0.00024	0.0016	0.005	0.006
GO:1902991	regulation of amyloid precursor protein catabolic process	-	-	-	0.0017	-	-
GO:0050773	regulation of dendrite development	-	-	-	0.0018	-	-
GO:2000311	regulation of alpha-amino-3-hydroxy-5-methyl-4-isoxazole propionate selective glutamate receptor activity	-	-	-	0.0019	-	-
GO:0007010	cytoskeleton organization	0.0025	0.0013	0.0019	0.002	-	-
GO:0050790	regulation of catalytic activity	2.9e-05	5.3e-06	0.0013	0.0021	-	-
GO:0045732	positive regulation of protein catabolic process	0.00018	0.00039	2.1e-05	0.0021	-	-
GO:0032781	positive regulation of ATPase activity	-	-	-	0.0021	-	-
GO:0070585	protein localization to mitochondrion	0.00061	0.00059	6.8e-05	0.0022	-	0.0026
GO:0016052	carbohydrate catabolic process	-	-	-	0.0023	-	-
GO:0032984	macromolecular complex disassembly	2.4e-16	1.1e-19	3e-16	0.0024	8.8e-06	0.00012
GO:0006165	nucleoside diphosphate phosphorylation	-	0.0015	0.0042	0.0025	0.0081	-
GO:0051961	negative regulation of nervous system development	-	-	-	0.0025	-	-
GO:0006734	NADH metabolic process	1.7e-05	2.5e-06	1.6e-05	0.0026	0.00031	-
GO:2000300	regulation of synaptic vesicle exocytosis	0.0032	-	-	0.0026	-	-
GO:0097061	dendritic spine organization	-	-	-	0.0032	-	-
GO:0022411	cellular component disassembly	1.6e-13	1.2e-15	9.4e-14	0.0033	0.00028	0.00084
GO:0006732	coenzyme metabolic process	-	-	-	0.0034	0.0029	0.0078
GO:0016050	vesicle organization	-	-	-	0.0034	-	-
GO:0035556	intracellular signal transduction	5.5e-06	0.00012	0.00017	0.0035	-	-
GO:0060998	regulation of dendritic spine development	-	-	-	0.0035	-	-
GO:0051495	positive regulation of cytoskeleton organization	-	-	-	0.0037	0.0081	-
GO:0016310	phosphorylation	2.4e-07	4.2e-06	7.4e-05	0.004	-	-
GO:0007610	behavior	-	-	-	0.0044	0.0051	-
GO:0036465	synaptic vesicle recycling	0.0035	-	-	0.0045	-	-
GO:0043069	negative regulation of programmed cell death	6e-05	1.2e-06	0.00016	0.0046	0.00038	0.0046
GO:0061077	chaperone-mediated protein folding	-	-	-	0.0046	0.0046	0.0054
GO:0043066	negative regulation of apoptotic process	4.2e-05	7.6e-07	0.00011	0.0047	0.00038	0.0047
GO:0006122	mitochondrial electron transport, ubiquinol to cytochrome c	0.0013	-	-	0.0047	-	0.0058
GO:0046939	nucleotide phosphorylation	-	0.0026	0.0072	0.0052	0.005	-
GO:0010469	regulation of receptor activity	-	-	-	0.0052	-	-
GO:0010498	proteasomal protein catabolic process	0.0046	0.0074	-	0.0053	0.0087	0.003
GO:0007005	mitochondrion organization	1.6e-06	6.3e-05	2e-05	0.0064	-	1.4e-05
GO:0061564	axon development	2.2e-14	8.3e-13	4.7e-12	0.0068	0.00035	-
GO:0048858	cell projection morphogenesis	5.2e-10	1.5e-09	4.4e-08	0.0068	0.001	-
GO:0043624	cellular protein complex disassembly	6.4e-17	9.3e-20	4e-18	0.007	0.00022	0.0003
GO:0044089	positive regulation of cellular component biogenesis	-	-	-	0.007	-	-
GO:0048524	positive regulation of viral process	-	-	-	0.0071	0.00043	-
GO:0043241	protein complex disassembly	2.5e-16	4.5e-19	7.7e-17	0.0075	3.1e-05	0.0004
GO:0060291	long-term synaptic potentiation	0.0061	-	-	0.0075	-	-
GO:0000045	autophagosome assembly	-	-	-	0.0075	-	-
GO:0007409	axonogenesis	1.5e-14	1.7e-12	9.6e-12	0.0077	0.0008	-
GO:0050805	negative regulation of synaptic transmission	-	-	-	0.0081	0.008	-
GO:0032990	cell part morphogenesis	3.3e-10	1e-09	1.4e-08	0.0084	0.0013	-
GO:0007611	learning or memory	0.0078	-	0.0013	0.0084	-	0.00082
GO:0008064	regulation of actin polymerization or depolymerization	-	-	-	0.0084	-	-
GO:0072655	establishment of protein localization to mitochondrion	0.0011	0.0011	0.00033	0.0086	-	0.0096
GO:0009132	nucleoside diphosphate metabolic process	-	-	-	0.0086	0.0084	-
GO:0022604	regulation of cell morphogenesis	-	-	-	0.0086	-	-
GO:0030832	regulation of actin filament length	-	-	-	0.009	-	-
GO:0010647	positive regulation of cell communication	9.2e-06	2.4e-06	0.0012	0.0092	-	-
GO:2001242	regulation of intrinsic apoptotic signaling pathway	0.00025	8.6e-05	0.0015	0.0093	-	-
GO:0023061	signal release	1.7e-06	8.4e-05	0.00092	0.0099	-	-
GO:0006613	cotranslational protein targeting to membrane	1.3e-35	1.2e-39	8.4e-39	-	-	-
GO:0045047	protein targeting to ER	2.5e-34	2.2e-39	2.9e-37	-	-	-
GO:0006614	SRP-dependent cotranslational protein targeting to membrane	3e-34	3.2e-38	3e-37	-	-	-
GO:0016259	selenocysteine metabolic process	3.4e-34	3.6e-36	7.3e-34	-	-	-
GO:0072599	establishment of protein localization to endoplasmic reticulum	1.5e-33	1.9e-38	1.7e-36	-	-	-
GO:0070972	protein localization to endoplasmic reticulum	9.6e-32	1.3e-37	1e-35	-	-	-
GO:0001887	selenium compound metabolic process	1.5e-31	5e-33	3.5e-32	-	-	-
GO:0006612	protein targeting to membrane	5.4e-31	4.1e-34	1.5e-32	-	-	-
GO:0000184	nuclear-transcribed mRNA catabolic process, nonsense-mediated decay	2e-30	8.9e-32	9.3e-30	-	-	-
GO:0090150	establishment of protein localization to membrane	6.6e-29	1.7e-34	2.1e-27	-	-	-
GO:0009069	serine family amino acid metabolic process	3.5e-27	2e-28	1.7e-26	-	-	-
GO:0072657	protein localization to membrane	7.3e-26	3.6e-30	5.8e-26	-	-	-
GO:0006414	translational elongation	8.3e-24	7.5e-25	3.1e-24	-	-	-
GO:0016032	viral process	1.9e-23	2.9e-23	2.6e-23	-	-	-
GO:0044764	multi-organism cellular process	2.6e-23	3.8e-23	3.3e-23	-	-	-
GO:0019080	viral gene expression	3.1e-22	2.9e-23	1.6e-23	-	-	-
GO:0044419	interspecies interaction between organisms	4e-22	1.6e-22	3.6e-22	-	-	-
GO:0044403	symbiosis, encompassing mutualism through parasitism	4e-22	1.6e-22	3.6e-22	-	-	-
GO:0000956	nuclear-transcribed mRNA catabolic process	6.7e-22	6.3e-23	1.9e-22	-	-	-
GO:0019083	viral transcription	7.1e-22	6.5e-23	2e-22	-	-	-
GO:0044033	multi-organism metabolic process	2.4e-21	2.5e-22	1.3e-22	-	-	-
GO:0006415	translational termination	2.9e-21	2.7e-22	9e-22	-	-	-
GO:0006402	mRNA catabolic process	3.6e-21	3.9e-22	1.1e-21	-	-	-
GO:0006605	protein targeting	7.1e-20	1.1e-21	3.1e-21	-	-	0.0069
GO:0006401	RNA catabolic process	2.8e-19	1.9e-19	8.1e-20	-	-	-
GO:0006575	cellular modified amino acid metabolic process	3.1e-19	2e-19	7.7e-20	-	-	-
GO:0072594	establishment of protein localization to organelle	6e-19	2.7e-21	8.1e-21	-	-	-
GO:0033365	protein localization to organelle	2.7e-18	2.3e-22	1.7e-22	-	-	-
GO:0019058	viral life cycle	1.1e-17	1.3e-19	8.9e-18	-	-	-
GO:1901605	alpha-amino acid metabolic process	1.3e-17	3.6e-17	9e-16	-	-	-
GO:0006520	cellular amino acid metabolic process	9.1e-17	2.1e-16	2.6e-16	-	-	-
GO:0019752	carboxylic acid metabolic process	3.4e-16	1.1e-17	3.1e-19	-	-	-
GO:0043436	oxoacid metabolic process	1.6e-14	2e-15	1.1e-17	-	-	-
GO:0006082	organic acid metabolic process	3.6e-14	8.8e-15	3.4e-17	-	-	-
GO:0034655	nucleobase-containing compound catabolic process	1.1e-13	2.9e-13	1.2e-13	-	-	-
GO:0016482	cytoplasmic transport	1.3e-13	6.5e-18	4.1e-14	-	-	0.0093
GO:1901361	organic cyclic compound catabolic process	1.1e-12	8.4e-13	3.3e-12	-	-	-
GO:0019439	aromatic compound catabolic process	4.2e-12	3.3e-12	1.4e-12	-	-	-
GO:0046700	heterocycle catabolic process	4.7e-12	3.7e-12	5e-12	-	-	-
GO:0044270	cellular nitrogen compound catabolic process	1.5e-11	3.5e-11	1.5e-11	-	-	-
GO:0021762	substantia nigra development	3.1e-11	2.4e-12	2.5e-10	-	-	-
GO:0007169	transmembrane receptor protein tyrosine kinase signaling pathway	3.7e-11	7.3e-08	1.5e-08	-	-	-
GO:0007417	central nervous system development	1.9e-10	2.9e-10	6.1e-09	-	-	-
GO:0016071	mRNA metabolic process	2e-10	1.5e-10	7.1e-09	-	-	-
GO:0006120	mitochondrial electron transport, NADH to ubiquinone	7e-10	6.1e-07	5.4e-07	-	-	-
GO:0097485	neuron projection guidance	1.8e-09	1.2e-07	3.6e-07	-	-	-
GO:0007411	axon guidance	1.8e-09	1.2e-07	3.6e-07	-	-	-
GO:0051084	'de novo' posttranslational protein folding	3.6e-09	3.4e-09	1.4e-06	-	-	-
GO:0008286	insulin receptor signaling pathway	5.4e-09	2.3e-06	1e-05	-	-	-
GO:0002478	antigen processing and presentation of exogenous peptide antigen	6.1e-09	5.2e-09	6.2e-08	-	-	-
GO:0000904	cell morphogenesis involved in differentiation	1e-08	5.8e-08	3.7e-07	-	0.0076	-
GO:0006458	'de novo' protein folding	1.4e-08	1.5e-09	6e-07	-	-	-
GO:0032869	cellular response to insulin stimulus	1.6e-08	6.5e-07	1.4e-05	-	-	-
GO:0019884	antigen processing and presentation of exogenous antigen	1.7e-08	1.5e-08	1.6e-07	-	-	-
GO:0007420	brain development	1.9e-08	7.5e-08	1.9e-07	-	-	-
GO:0048002	antigen processing and presentation of peptide antigen	2.8e-08	2.3e-08	2.3e-07	-	-	-
GO:0071375	cellular response to peptide hormone stimulus	5.4e-08	6e-07	4.5e-06	-	-	-
GO:0070887	cellular response to chemical stimulus	6.1e-08	1.1e-08	1.3e-07	-	-	-
GO:1901653	cellular response to peptide	6.5e-08	7e-07	5e-06	-	-	-
GO:0030901	midbrain development	7.9e-08	1.2e-08	5.9e-08	-	-	-
GO:0048857	neural nucleus development	7.9e-08	1.1e-08	3.8e-07	-	-	-
GO:0010942	positive regulation of cell death	1.1e-07	4e-06	3.9e-05	-	-	-
GO:0060322	head development	1.2e-07	4.1e-07	9.3e-07	-	-	-
GO:1901699	cellular response to nitrogen compound	1.6e-07	2.6e-07	5.3e-06	-	-	-
GO:1901698	response to nitrogen compound	2.8e-07	1e-07	3.3e-07	-	-	-
GO:0007167	enzyme linked receptor protein signaling pathway	2.8e-07	2e-05	5.6e-06	-	-	-
GO:0071417	cellular response to organonitrogen compound	3e-07	5.1e-07	5.6e-06	-	-	-
GO:0010243	response to organonitrogen compound	4.5e-07	3.2e-07	5.8e-07	-	-	-
GO:0046916	cellular transition metal ion homeostasis	5.7e-07	1.1e-07	4.1e-07	-	-	-
GO:0048010	vascular endothelial growth factor receptor signaling pathway	5.8e-07	9.5e-06	4.3e-05	-	-	-
GO:0043434	response to peptide hormone	6.1e-07	4.6e-06	2.4e-05	-	-	-
GO:0010608	posttranscriptional regulation of gene expression	8.3e-07	1.5e-08	3e-09	-	-	-
GO:0032868	response to insulin	8.7e-07	1.9e-05	0.00024	-	-	-
GO:0051347	positive regulation of transferase activity	1.2e-06	3.6e-06	0.00057	-	-	-
GO:0043065	positive regulation of apoptotic process	1.3e-06	7.7e-05	0.00032	-	-	-
GO:1901700	response to oxygen-containing compound	1.6e-06	1e-06	1.2e-06	-	-	-
GO:1901701	cellular response to oxygen-containing compound	1.6e-06	6.6e-06	5.7e-05	-	-	-
GO:0048011	neurotrophin TRK receptor signaling pathway	1.6e-06	0.00017	0.00025	-	-	-
GO:0070201	regulation of establishment of protein localization	1.7e-06	1.7e-05	3.1e-05	-	-	-
GO:0050796	regulation of insulin secretion	1.7e-06	0.00075	0.00023	-	-	-
GO:0097193	intrinsic apoptotic signaling pathway	1.7e-06	4e-06	0.00025	-	-	-
GO:0043068	positive regulation of programmed cell death	1.7e-06	9.8e-05	0.00039	-	-	-
GO:0038179	neurotrophin signaling pathway	1.9e-06	0.0002	0.00029	-	-	-
GO:0006112	energy reserve metabolic process	2e-06	5.5e-05	1.5e-05	-	-	-
GO:0032870	cellular response to hormone stimulus	2e-06	1.6e-06	2.6e-05	-	-	-
GO:1901652	response to peptide	2e-06	1.4e-05	6.4e-05	-	-	-
GO:0032880	regulation of protein localization	2.1e-06	5.4e-06	1.8e-05	-	-	-
GO:0032268	regulation of cellular protein metabolic process	2.3e-06	2.1e-07	2.2e-05	-	-	-
GO:0032989	cellular component morphogenesis	2.4e-06	2.8e-06	6.1e-05	-	-	-
GO:0030168	platelet activation	2.7e-06	2.4e-06	8.8e-05	-	-	-
GO:0055082	cellular chemical homeostasis	2.9e-06	4.9e-06	2.4e-05	-	-	0.0081
GO:0007173	epidermal growth factor receptor signaling pathway	3e-06	8.2e-05	0.0022	-	-	-
GO:0010033	response to organic substance	3.5e-06	1.3e-07	1.7e-08	-	-	-
GO:0000902	cell morphogenesis	3.7e-06	2.6e-06	6.1e-05	-	-	-
GO:0019882	antigen processing and presentation	4e-06	1.2e-06	2.1e-05	-	-	-
GO:0009725	response to hormone	4.1e-06	3.1e-06	5.3e-06	-	-	-
GO:0038093	Fc receptor signaling pathway	4.3e-06	4.8e-05	0.00066	-	-	-
GO:0006879	cellular iron ion homeostasis	4.9e-06	4.7e-06	2e-05	-	-	-
GO:0051223	regulation of protein transport	4.9e-06	0.00016	5.6e-05	-	-	-
GO:0051443	positive regulation of ubiquitin-protein transferase activity	5.3e-06	0.00028	1.8e-05	-	-	-
GO:0006826	iron ion transport	5.5e-06	5.4e-06	2.6e-05	-	-	-
GO:0033674	positive regulation of kinase activity	5.6e-06	3.7e-05	0.00088	-	-	-
GO:0051246	regulation of protein metabolic process	6.2e-06	9.8e-08	2.3e-05	-	-	-
GO:0080134	regulation of response to stress	6.2e-06	4.6e-06	2.4e-05	-	-	-
GO:0071310	cellular response to organic substance	7e-06	2.8e-06	3.7e-06	-	-	-
GO:0038127	ERBB signaling pathway	7.2e-06	0.00017	0.0039	-	-	-
GO:0043549	regulation of kinase activity	7.7e-06	2.1e-05	0.00031	-	-	-
GO:0006595	polyamine metabolic process	7.9e-06	0.00014	2.9e-05	-	-	-
GO:0006873	cellular ion homeostasis	8.4e-06	1.5e-06	4.6e-06	-	-	-
GO:0002479	antigen processing and presentation of exogenous peptide antigen via MHC class I, TAP-dependent	8.5e-06	3.2e-07	4.3e-08	-	-	-
GO:0007264	small GTPase mediated signal transduction	8.6e-06	0.00012	0.00057	-	-	-
GO:0006928	movement of cell or subcellular component	8.8e-06	5.3e-07	7.9e-07	-	-	-
GO:0090276	regulation of peptide hormone secretion	1e-05	0.001	0.00034	-	-	-
GO:0051351	positive regulation of ligase activity	1.1e-05	0.00015	9.7e-06	-	-	-
GO:0045859	regulation of protein kinase activity	1.1e-05	8.6e-06	0.00016	-	-	-
GO:0032940	secretion by cell	1.1e-05	5.2e-05	0.00024	-	-	-
GO:0055076	transition metal ion homeostasis	1.2e-05	3.2e-06	9.8e-06	-	-	-
GO:0051174	regulation of phosphorus metabolic process	1.2e-05	0.0002	0.00098	-	-	-
GO:0045860	positive regulation of protein kinase activity	1.2e-05	4.2e-05	0.001	-	-	-
GO:0038061	NIK/NF-kappaB signaling	1.3e-05	0.00017	2.7e-06	-	-	-
GO:0051248	negative regulation of protein metabolic process	1.3e-05	1.3e-07	2.7e-05	-	-	-
GO:0002223	stimulatory C-type lectin receptor signaling pathway	1.3e-05	0.00015	0.00013	-	-	-
GO:0002791	regulation of peptide secretion	1.6e-05	0.0014	0.00049	-	-	-
GO:0042590	antigen processing and presentation of exogenous peptide antigen via MHC class I	1.7e-05	7.4e-07	1.1e-07	-	-	-
GO:0030003	cellular cation homeostasis	1.8e-05	3.3e-06	1e-05	-	-	-
GO:0006875	cellular metal ion homeostasis	1.8e-05	7.2e-06	1.1e-05	-	-	-
GO:0023056	positive regulation of signaling	1.8e-05	2.9e-06	0.0023	-	-	-
GO:0051338	regulation of transferase activity	1.9e-05	8.6e-06	0.00082	-	-	-
GO:0048468	cell development	2e-05	2.1e-05	4e-05	-	-	-
GO:0002220	innate immune response activating cell surface receptor signaling pathway	2e-05	0.00021	0.00018	-	-	-
GO:0010035	response to inorganic substance	2.1e-05	7.7e-07	0.0002	-	-	-
GO:0019220	regulation of phosphate metabolic process	2.1e-05	0.00014	0.0015	-	-	-
GO:0032981	mitochondrial respiratory chain complex I assembly	2.3e-05	0.00012	0.00011	-	-	-
GO:0010257	NADH dehydrogenase complex assembly	2.3e-05	0.00012	0.00011	-	-	-
GO:0097031	mitochondrial respiratory chain complex I biogenesis	2.3e-05	0.00012	0.00011	-	-	-
GO:0042776	mitochondrial ATP synthesis coupled proton transport	2.4e-05	0.00028	2.4e-05	-	-	-
GO:0051051	negative regulation of transport	2.5e-05	2.3e-05	0.00013	-	-	-
GO:0051588	regulation of neurotransmitter transport	2.9e-05	0.0069	-	-	-	-
GO:0009719	response to endogenous stimulus	3.4e-05	2.5e-05	6.6e-06	-	-	-
GO:0008543	fibroblast growth factor receptor signaling pathway	3.7e-05	0.0067	-	-	-	-
GO:0033572	transferrin transport	3.8e-05	4e-05	0.00023	-	-	-
GO:0033554	cellular response to stress	3.9e-05	1.2e-05	0.00059	-	-	-
GO:0050801	ion homeostasis	4e-05	3.6e-05	7.9e-05	-	-	-
GO:0048878	chemical homeostasis	4e-05	6e-05	0.00025	-	-	-
GO:0042592	homeostatic process	4.1e-05	7.2e-06	0.00031	-	-	-
GO:0032386	regulation of intracellular transport	4.1e-05	3.7e-05	0.001	-	-	-
GO:1903779	regulation of cardiac conduction	4.1e-05	0.00075	0.0024	-	-	-
GO:1903530	regulation of secretion by cell	4.2e-05	0.0013	0.0015	-	-	-
GO:0032269	negative regulation of cellular protein metabolic process	4.4e-05	2e-06	0.0001	-	-	-
GO:0045937	positive regulation of phosphate metabolic process	4.4e-05	0.0004	0.0031	-	-	-
GO:0010562	positive regulation of phosphorus metabolic process	4.4e-05	0.0004	0.0031	-	-	-
GO:0007265	Ras protein signal transduction	4.9e-05	0.00037	0.0031	-	-	-
GO:0002474	antigen processing and presentation of peptide antigen via MHC class I	5.6e-05	8.5e-07	7e-07	-	-	-
GO:0055072	iron ion homeostasis	6e-05	6.1e-05	0.00019	-	-	-
GO:0042330	taxis	6e-05	0.00046	0.0012	-	-	-
GO:0006935	chemotaxis	6e-05	0.00046	0.0012	-	-	-
GO:0002429	immune response-activating cell surface receptor signaling pathway	6.1e-05	0.0023	0.00087	-	-	-
GO:0015682	ferric iron transport	6.4e-05	6.8e-05	0.00035	-	-	-
GO:0072512	trivalent inorganic cation transport	6.4e-05	6.8e-05	0.00035	-	-	-
GO:0072422	signal transduction involved in DNA damage checkpoint	7.1e-05	0.0003	0.00026	-	-	-
GO:0072401	signal transduction involved in DNA integrity checkpoint	7.1e-05	0.0003	0.00026	-	-	-
GO:0033238	regulation of cellular amine metabolic process	7.2e-05	0.00027	1.6e-05	-	-	-
GO:0034248	regulation of cellular amide metabolic process	7.4e-05	7e-07	9e-06	-	-	-
GO:0002768	immune response-regulating cell surface receptor signaling pathway	7.5e-05	0.0015	-	-	-	-
GO:0044344	cellular response to fibroblast growth factor stimulus	7.7e-05	-	-	-	-	-
GO:0051046	regulation of secretion	8.2e-05	0.00075	0.0022	-	-	-
GO:2000060	positive regulation of protein ubiquitination involved in ubiquitin-dependent protein catabolic process	8.3e-05	0.00031	4.4e-06	-	-	-
GO:0072395	signal transduction involved in cell cycle checkpoint	8.3e-05	0.00035	0.0003	-	-	-
GO:0071495	cellular response to endogenous stimulus	8.4e-05	0.00011	8.8e-05	-	-	-
GO:0071705	nitrogen compound transport	9.1e-05	0.00014	0.0051	-	-	-
GO:0046903	secretion	9.4e-05	0.00013	0.00049	-	-	-
GO:0098771	inorganic ion homeostasis	0.00011	2.5e-05	6.1e-05	-	-	-
GO:0097190	apoptotic signaling pathway	0.00011	2.5e-05	0.0002	-	-	-
GO:0071774	response to fibroblast growth factor	0.00011	-	-	-	-	-
GO:0030072	peptide hormone secretion	0.00012	0.0056	0.0047	-	-	-
GO:0006521	regulation of cellular amino acid metabolic process	0.00013	0.00056	0.00012	-	-	-
GO:0007006	mitochondrial membrane organization	0.00013	0.00045	-	-	-	-
GO:0051437	positive regulation of ubiquitin-protein ligase activity involved in regulation of mitotic cell cycle transition	0.00014	0.00054	2.8e-05	-	-	-
GO:0033108	mitochondrial respiratory chain complex assembly	0.00014	0.0019	0.00047	-	-	-
GO:0042327	positive regulation of phosphorylation	0.00014	0.0019	0.0096	-	-	-
GO:0051340	regulation of ligase activity	0.00016	0.00048	0.00013	-	-	-
GO:0006977	DNA damage response, signal transduction by p53 class mediator resulting in cell cycle arrest	0.00016	0.00065	0.00014	-	-	-
GO:0051438	regulation of ubiquitin-protein transferase activity	0.00016	0.0013	0.00039	-	-	-
GO:0001934	positive regulation of protein phosphorylation	0.00016	0.0015	0.0078	-	-	-
GO:0040011	locomotion	0.00017	3.6e-05	8.6e-05	-	-	-
GO:1990542	mitochondrial transmembrane transport	0.00017	0.0028	0.00016	-	-	0.0026
GO:0008631	intrinsic apoptotic signaling pathway in response to oxidative stress	0.00017	0.00018	-	-	-	-
GO:0046364	monosaccharide biosynthetic process	0.00018	1.1e-05	9.7e-06	-	-	-
GO:0072431	signal transduction involved in mitotic G1 DNA damage checkpoint	0.00018	0.00075	0.00017	-	-	-
GO:1902400	intracellular signal transduction involved in G1 DNA damage checkpoint	0.00018	0.00075	0.00017	-	-	-
GO:0031571	mitotic G1 DNA damage checkpoint	0.00019	0.00071	0.00061	-	-	-
GO:1903362	regulation of cellular protein catabolic process	0.0002	0.00044	6.1e-05	-	-	-
GO:0031396	regulation of protein ubiquitination	0.0002	0.00044	0.00014	-	-	-
GO:0055080	cation homeostasis	0.00022	5.2e-05	0.00012	-	-	-
GO:0072413	signal transduction involved in mitotic cell cycle checkpoint	0.00022	0.00086	0.00019	-	-	-
GO:1902402	signal transduction involved in mitotic DNA damage checkpoint	0.00022	0.00086	0.00019	-	-	-
GO:1902403	signal transduction involved in mitotic DNA integrity checkpoint	0.00022	0.00086	0.00019	-	-	-
GO:0044819	mitotic G1/S transition checkpoint	0.00022	0.00081	0.00069	-	-	-
GO:0044783	G1 DNA damage checkpoint	0.00022	0.00081	0.00069	-	-	-
GO:0032270	positive regulation of cellular protein metabolic process	0.00022	0.00063	0.0022	-	-	-
GO:0046883	regulation of hormone secretion	0.00023	0.0022	0.0018	-	-	-
GO:0051247	positive regulation of protein metabolic process	0.00023	0.00061	0.0021	-	-	-
GO:0009896	positive regulation of catabolic process	0.00024	0.00022	7.6e-05	-	-	-
GO:0090087	regulation of peptide transport	0.00025	0.0048	0.0019	-	-	-
GO:0002790	peptide secretion	0.00025	0.0093	0.008	-	-	-
GO:0042255	ribosome assembly	0.00026	0.00027	0.001	-	-	0.0057
GO:0046928	regulation of neurotransmitter secretion	0.00026	-	-	-	-	-
GO:0038095	Fc-epsilon receptor signaling pathway	0.00027	0.0023	-	-	-	-
GO:2000058	regulation of protein ubiquitination involved in ubiquitin-dependent protein catabolic process	0.00028	0.00091	1.8e-05	-	-	-
GO:2001233	regulation of apoptotic signaling pathway	0.00028	7.6e-07	8.8e-05	-	-	-
GO:0055065	metal ion homeostasis	0.00028	0.00014	0.00017	-	-	-
GO:0007599	hemostasis	0.00028	0.00024	0.0003	-	-	-
GO:0019674	NAD metabolic process	0.00029	6.6e-05	0.00026	-	0.004	-
GO:0080135	regulation of cellular response to stress	0.00031	0.00027	0.006	-	-	-
GO:1903320	regulation of protein modification by small protein conjugation or removal	0.00033	0.00069	0.00052	-	-	-
GO:0042325	regulation of phosphorylation	0.00033	0.00089	0.0094	-	-	-
GO:2001235	positive regulation of apoptotic signaling pathway	0.00034	0.00013	0.00067	-	-	-
GO:0036473	cell death in response to oxidative stress	0.00034	0.00035	-	-	-	-
GO:0001932	regulation of protein phosphorylation	0.00035	0.00043	0.0055	-	-	-
GO:0014047	glutamate secretion	0.0004	0.0072	0.007	-	-	-
GO:0009605	response to external stimulus	0.00044	0.0015	0.00011	-	-	-
GO:0031400	negative regulation of protein modification process	0.00044	0.00012	0.0023	-	-	-
GO:0030705	cytoskeleton-dependent intracellular transport	0.00045	0.00044	0.0032	-	-	-
GO:0022613	ribonucleoprotein complex biogenesis	0.00047	0.00086	0.00031	-	-	0.0059
GO:1902882	regulation of response to oxidative stress	0.00047	0.0061	-	-	-	-
GO:0006367	transcription initiation from RNA polymerase II promoter	0.00049	0.0021	0.00078	-	-	-
GO:0007596	blood coagulation	0.0005	0.00044	0.00029	-	-	-
GO:0071363	cellular response to growth factor stimulus	0.00053	0.0028	0.0007	-	-	-
GO:1903827	regulation of cellular protein localization	0.00054	0.0027	-	-	-	-
GO:0030162	regulation of proteolysis	0.00055	8.6e-05	0.00018	-	-	-
GO:0008637	apoptotic mitochondrial changes	0.00055	0.0043	-	-	-	-
GO:0031401	positive regulation of protein modification process	0.00057	0.0036	0.0072	-	-	-
GO:0043488	regulation of mRNA stability	0.00059	0.00059	1.6e-05	-	-	-
GO:0031398	positive regulation of protein ubiquitination	0.00059	0.0033	0.00017	-	-	-
GO:0030001	metal ion transport	0.00062	0.00018	0.0015	-	-	-
GO:0071156	regulation of cell cycle arrest	0.00062	0.0018	0.0015	-	-	-
GO:1903050	regulation of proteolysis involved in cellular protein catabolic process	0.00064	0.0013	0.0002	-	-	-
GO:0061337	cardiac conduction	0.00064	-	-	-	-	-
GO:0000165	MAPK cascade	0.00065	0.00059	0.0041	-	-	-
GO:0071826	ribonucleoprotein complex subunit organization	0.00066	0.00064	0.0028	-	-	0.0022
GO:0006417	regulation of translation	0.0007	2.3e-05	4e-05	-	-	-
GO:0045862	positive regulation of proteolysis	0.00074	0.0026	0.0005	-	-	-
GO:0048584	positive regulation of response to stimulus	0.00075	0.00082	0.0051	-	-	-
GO:0022618	ribonucleoprotein complex assembly	0.00076	0.0017	0.0014	-	-	0.0027
GO:0043487	regulation of RNA stability	0.00079	0.00078	2.3e-05	-	-	-
GO:0031329	regulation of cellular catabolic process	0.0008	0.0032	0.00045	-	-	-
GO:0023014	signal transduction by protein phosphorylation	0.00082	0.0011	-	-	-	-
GO:0006007	glucose catabolic process	0.00085	0.00015	0.00079	-	-	-
GO:1900407	regulation of cellular response to oxidative stress	0.00087	0.0032	-	-	-	-
GO:0061621	canonical glycolysis	0.00091	0.00014	0.00085	-	-	-
GO:0061615	glycolytic process through fructose-6-phosphate	0.00091	0.00014	0.00085	-	-	-
GO:0006735	NADH regeneration	0.00091	0.00014	0.00085	-	-	-
GO:0061620	glycolytic process through glucose-6-phosphate	0.00091	0.00014	0.00085	-	-	-
GO:0061718	glucose catabolic process to pyruvate	0.00091	0.00014	0.00085	-	-	-
GO:0019319	hexose biosynthetic process	0.00092	6.4e-05	5.6e-05	-	-	-
GO:0050817	coagulation	0.00093	0.00082	0.00055	-	-	-
GO:0043270	positive regulation of ion transport	0.00093	0.00038	0.0015	-	0.0086	-
GO:1903364	positive regulation of cellular protein catabolic process	0.00095	0.0049	0.00011	-	-	-
GO:0070527	platelet aggregation	0.00099	0.0039	0.0037	-	-	-
GO:0050878	regulation of body fluid levels	0.0011	0.00019	0.00063	-	-	-
GO:0051258	protein polymerization	0.0011	0.001	0.0018	-	-	-
GO:1903321	negative regulation of protein modification by small protein conjugation or removal	0.0011	0.0011	0.0022	-	-	-
GO:0042273	ribosomal large subunit biogenesis	0.0011	0.0011	0.0044	-	-	-
GO:1902883	negative regulation of response to oxidative stress	0.0011	0.0011	0.0049	-	-	-
GO:1900408	negative regulation of cellular response to oxidative stress	0.0011	0.0011	0.0049	-	-	-
GO:0010038	response to metal ion	0.0011	0.0001	0.0057	-	-	-
GO:0031397	negative regulation of protein ubiquitination	0.0012	0.0012	0.00098	-	-	-
GO:0070848	response to growth factor	0.0012	0.0057	0.00098	-	-	-
GO:0030330	DNA damage response, signal transduction by p53 class mediator	0.0012	0.0033	0.001	-	-	-
GO:0071158	positive regulation of cell cycle arrest	0.0012	0.0035	0.0032	-	-	-
GO:0006835	dicarboxylic acid transport	0.0012	-	0.0097	-	-	-
GO:2001243	negative regulation of intrinsic apoptotic signaling pathway	0.0013	0.0004	0.0036	-	-	-
GO:0031399	regulation of protein modification process	0.0013	0.0021	-	-	-	-
GO:0002757	immune response-activating signal transduction	0.0013	-	-	-	-	-
GO:0044092	negative regulation of molecular function	0.0014	0.00078	0.0059	-	-	-
GO:0002764	immune response-regulating signaling pathway	0.0014	0.0089	-	-	-	-
GO:0030029	actin filament-based process	0.0015	0.0098	0.00052	-	-	-
GO:0009966	regulation of signal transduction	0.0015	0.00079	0.0069	-	-	-
GO:0000027	ribosomal large subunit assembly	0.0015	0.0015	0.0093	-	-	-
GO:1902175	regulation of oxidative stress-induced intrinsic apoptotic signaling pathway	0.0015	0.0077	-	-	-	-
GO:1903322	positive regulation of protein modification by small protein conjugation or removal	0.0017	0.008	0.00054	-	-	-
GO:0044770	cell cycle phase transition	0.0017	0.0015	-	-	-	-
GO:0019886	antigen processing and presentation of exogenous peptide antigen via MHC class II	0.0017	-	-	-	-	-
GO:0035637	multicellular organismal signaling	0.0017	-	-	-	-	-
GO:0042770	signal transduction in response to DNA damage	0.0018	0.0046	0.0041	-	-	-
GO:1903201	regulation of oxidative stress-induced cell death	0.0018	0.0072	-	-	-	-
GO:0033157	regulation of intracellular protein transport	0.002	-	-	-	-	-
GO:0051444	negative regulation of ubiquitin-protein transferase activity	0.0021	0.002	0.00056	-	-	-
GO:0048013	ephrin receptor signaling pathway	0.0021	0.002	0.00056	-	-	-
GO:0051348	negative regulation of transferase activity	0.0021	0.0019	0.0014	-	-	-
GO:0002758	innate immune response-activating signal transduction	0.0021	-	-	-	-	-
GO:0006094	gluconeogenesis	0.0022	0.00016	0.00014	-	-	-
GO:0042060	wound healing	0.0022	0.0012	0.0033	-	-	-
GO:0009914	hormone transport	0.0022	0.0074	-	-	-	-
GO:1903203	regulation of oxidative stress-induced neuron death	0.0022	-	-	-	-	-
GO:0051352	negative regulation of ligase activity	0.0023	0.0022	0.00062	-	-	-
GO:0006986	response to unfolded protein	0.0023	0.0021	-	-	-	-
GO:0035966	response to topologically incorrect protein	0.0023	0.0022	-	-	-	-
GO:0042254	ribosome biogenesis	0.0024	0.0022	0.0018	-	-	-
GO:0031331	positive regulation of cellular catabolic process	0.0025	0.0039	0.00084	-	-	-
GO:0000186	activation of MAPKK activity	0.0025	0.0049	-	-	-	-
GO:0010644	cell communication by electrical coupling	0.0026	5.1e-05	0.0024	-	-	-
GO:0002495	antigen processing and presentation of peptide antigen via MHC class II	0.0026	-	-	-	-	-
GO:0002576	platelet degranulation	0.0027	0.00024	0.0002	-	-	-
GO:0006352	DNA-templated transcription, initiation	0.0027	0.0089	0.0037	-	-	-
GO:0043086	negative regulation of catalytic activity	0.0027	0.00088	0.0061	-	-	-
GO:0090559	regulation of membrane permeability	0.0027	0.0087	-	-	-	-
GO:0051439	regulation of ubiquitin-protein ligase activity involved in mitotic cell cycle	0.0028	0.0027	0.00078	-	-	-
GO:0016051	carbohydrate biosynthetic process	0.0028	0.0011	0.0021	-	-	-
GO:0002181	cytoplasmic translation	0.0028	0.0028	0.0026	-	-	-
GO:0034599	cellular response to oxidative stress	0.0028	0.0026	-	-	-	-
GO:0007166	cell surface receptor signaling pathway	0.0028	0.0046	-	-	-	-
GO:0043408	regulation of MAPK cascade	0.0028	0.0059	-	-	-	-
GO:0046879	hormone secretion	0.0028	0.0093	-	-	-	-
GO:0002504	antigen processing and presentation of peptide or polysaccharide antigen via MHC class II	0.0028	-	-	-	-	-
GO:0002218	activation of innate immune response	0.0028	-	-	-	-	-
GO:0051436	negative regulation of ubiquitin-protein ligase activity involved in mitotic cell cycle	0.0029	0.0029	0.0008	-	-	-
GO:0031345	negative regulation of cell projection organization	0.0029	0.0028	-	-	-	-
GO:0051954	positive regulation of amine transport	0.0029	-	-	-	-	-
GO:0002253	activation of immune response	0.0029	-	-	-	-	-
GO:0042058	regulation of epidermal growth factor receptor signaling pathway	0.003	0.0092	-	-	-	-
GO:0006898	receptor-mediated endocytosis	0.0033	0.0015	0.0012	-	-	-
GO:0036475	neuron death in response to oxidative stress	0.0033	-	-	-	-	-
GO:0048268	clathrin coat assembly	0.0033	-	-	-	-	-
GO:1903376	regulation of oxidative stress-induced neuron intrinsic apoptotic signaling pathway	0.0033	-	-	-	-	-
GO:0036480	neuron intrinsic apoptotic signaling pathway in response to oxidative stress	0.0033	-	-	-	-	-
GO:0006006	glucose metabolic process	0.0034	0.00064	0.0002	-	-	-
GO:0000041	transition metal ion transport	0.0034	0.0012	0.003	-	-	-
GO:0044839	cell cycle G2/M phase transition	0.0034	0.0032	0.0062	-	-	-
GO:1903202	negative regulation of oxidative stress-induced cell death	0.0035	0.0035	-	-	-	-
GO:0043410	positive regulation of MAPK cascade	0.0036	0.0052	-	-	-	-
GO:0090263	positive regulation of canonical Wnt signaling pathway	0.0036	0.0086	-	-	-	-
GO:0015833	peptide transport	0.0038	-	-	-	-	-
GO:0046686	response to cadmium ion	0.004	0.00089	0.0037	-	-	-
GO:0042059	negative regulation of epidermal growth factor receptor signaling pathway	0.004	0.0039	-	-	-	-
GO:0000209	protein polyubiquitination	0.0041	-	-	-	-	-
GO:0009611	response to wounding	0.0042	0.00096	0.0021	-	-	-
GO:0044773	mitotic DNA damage checkpoint	0.0042	0.004	0.0036	-	-	-
GO:2000134	negative regulation of G1/S transition of mitotic cell cycle	0.0042	0.0014	-	-	-	-
GO:1903052	positive regulation of proteolysis involved in cellular protein catabolic process	0.0043	-	0.00057	-	-	-
GO:1901184	regulation of ERBB signaling pathway	0.0043	-	-	-	-	-
GO:0007050	cell cycle arrest	0.0045	-	-	-	-	-
GO:0032271	regulation of protein polymerization	0.0046	0.0019	0.009	-	-	-
GO:0009967	positive regulation of signal transduction	0.0046	0.00082	-	-	-	-
GO:1901185	negative regulation of ERBB signaling pathway	0.0046	0.0046	-	-	-	-
GO:0032147	activation of protein kinase activity	0.0046	0.0072	-	-	-	-
GO:1902531	regulation of intracellular signal transduction	0.0046	-	-	-	-	-
GO:0046902	regulation of mitochondrial membrane permeability	0.0049	-	-	-	-	-
GO:0051952	regulation of amine transport	0.0049	-	-	-	-	-
GO:0006865	amino acid transport	0.005	0.0048	-	-	-	-
GO:0031347	regulation of defense response	0.0053	0.0018	0.0019	-	-	-
GO:0010959	regulation of metal ion transport	0.0053	0.0048	0.0074	-	0.0016	0.0043
GO:0071248	cellular response to metal ion	0.0053	0.002	-	-	-	-
GO:1902108	regulation of mitochondrial membrane permeability involved in apoptotic process	0.0053	-	-	-	-	-
GO:1902807	negative regulation of cell cycle G1/S phase transition	0.0055	0.0019	-	-	-	-
GO:0061726	mitochondrion disassembly	0.0056	0.0052	-	-	-	-
GO:0000422	mitophagy	0.0056	0.0052	-	-	-	-
GO:0044772	mitotic cell cycle phase transition	0.0057	0.0029	-	-	-	-
GO:1903204	negative regulation of oxidative stress-induced neuron death	0.0058	0.0058	0.006	-	-	-
GO:1900542	regulation of purine nucleotide metabolic process	0.0061	-	-	-	-	-
GO:0071496	cellular response to external stimulus	0.0065	-	0.0014	-	-	-
GO:0019932	second-messenger-mediated signaling	0.0066	-	0.0052	-	-	-
GO:0007612	learning	0.0068	0.0064	0.0022	-	-	-
GO:0044774	mitotic DNA integrity checkpoint	0.0073	0.0069	0.0063	-	-	-
GO:1902176	negative regulation of oxidative stress-induced intrinsic apoptotic signaling pathway	0.0074	0.0072	-	-	-	-
GO:0000086	G2/M transition of mitotic cell cycle	0.0075	0.0069	-	-	-	-
GO:0097285	cell-type specific apoptotic process	0.0075	-	-	-	-	-
GO:0000302	response to reactive oxygen species	0.0078	0.00028	0.0063	-	-	-
GO:1903008	organelle disassembly	0.0078	0.0033	-	-	-	-
GO:0050776	regulation of immune response	0.0078	-	-	-	-	-
GO:0016236	macroautophagy	0.0079	-	-	-	-	-
GO:0032024	positive regulation of insulin secretion	0.008	-	-	-	-	-
GO:1904062	regulation of cation transmembrane transport	0.0081	0.0077	0.0011	-	-	0.0078
GO:0010977	negative regulation of neuron projection development	0.0082	0.003	-	-	-	-
GO:0097345	mitochondrial outer membrane permeabilization	0.0085	-	-	-	-	-
GO:0040008	regulation of growth	0.0085	-	-	-	-	-
GO:0006140	regulation of nucleotide metabolic process	0.0087	-	-	-	-	-
GO:0001764	neuron migration	0.009	-	-	-	-	-
GO:0000715	nucleotide-excision repair, DNA damage recognition	0.0093	0.0092	-	-	-	-
GO:0071276	cellular response to cadmium ion	0.0094	0.0093	0.0096	-	-	-
GO:1902533	positive regulation of intracellular signal transduction	0.0094	0.0034	-	-	-	-
GO:0015837	amine transport	0.0094	-	-	-	-	-
GO:1902806	regulation of cell cycle G1/S phase transition	0.0096	0.0091	-	-	-	-
GO:0050432	catecholamine secretion	0.0098	-	-	-	-	-
GO:1902686	mitochondrial outer membrane permeabilization involved in programmed cell death	0.0098	-	-	-	-	-
GO:1902110	positive regulation of mitochondrial membrane permeability involved in apoptotic process	0.0098	-	-	-	-	-
GO:0019318	hexose metabolic process	-	0.0026	0.00097	-	-	-
GO:0005996	monosaccharide metabolic process	-	0.0039	0.0015	-	-	-
GO:0008306	associative learning	-	-	0.0015	-	-	-
GO:0044106	cellular amine metabolic process	-	0.0095	0.0017	-	-	-
GO:0006576	cellular biogenic amine metabolic process	-	-	0.0023	-	-	-
GO:0000423	macromitophagy	-	-	0.0024	-	-	-
GO:0032787	monocarboxylic acid metabolic process	-	0.0099	0.0026	-	-	-
GO:0055117	regulation of cardiac muscle contraction	-	-	0.003	-	-	-
GO:0009308	amine metabolic process	-	-	0.0031	-	-	-
GO:0035695	mitophagy by induced vacuole formation	-	-	0.0032	-	-	-
GO:0010565	regulation of cellular ketone metabolic process	-	-	0.0038	-	-	-
GO:0031145	anaphase-promoting complex-dependent proteasomal ubiquitin-dependent protein catabolic process	-	-	0.0039	-	-	-
GO:0090075	relaxation of muscle	-	-	0.004	-	-	-
GO:0042787	protein ubiquitination involved in ubiquitin-dependent protein catabolic process	-	-	0.004	-	-	-
GO:0050890	cognition	-	-	0.0042	-	-	0.00021
GO:0019320	hexose catabolic process	-	0.0012	0.0043	-	-	-
GO:0046365	monosaccharide catabolic process	-	0.0048	0.0045	-	-	-
GO:0046031	ADP metabolic process	-	0.0016	0.005	-	-	-
GO:0006096	glycolytic process	-	0.0018	0.0058	-	-	-
GO:0030004	cellular monovalent inorganic cation homeostasis	-	0.00062	0.0063	-	-	-
GO:0006757	ATP generation from ADP	-	0.002	0.0065	-	-	-
GO:0086064	cell communication by electrical coupling involved in cardiac conduction	-	0.0008	0.0069	-	-	-
GO:0032273	positive regulation of protein polymerization	-	-	0.0069	-	-	-
GO:0042180	cellular ketone metabolic process	-	-	0.0083	-	-	-
GO:0006446	regulation of translational initiation	-	0.0092	0.0088	-	-	-
GO:0072331	signal transduction by p53 class mediator	-	-	0.009	-	-	-
GO:0055119	relaxation of cardiac muscle	-	-	0.0096	-	-	-
GO:0002480	antigen processing and presentation of exogenous peptide antigen via MHC class I, TAP-independent	-	0.00078	0.0097	-	-	-
GO:0044070	regulation of anion transport	-	0.00059	-	-	-	-
GO:0043281	regulation of cysteine-type endopeptidase activity involved in apoptotic process	-	0.0013	-	-	-	-
GO:2000116	regulation of cysteine-type endopeptidase activity	-	0.0014	-	-	-	-
GO:0042542	response to hydrogen peroxide	-	0.0019	-	-	-	-
GO:2001234	negative regulation of apoptotic signaling pathway	-	0.002	-	-	-	-
GO:0036376	sodium ion export from cell	-	0.0022	-	-	-	-
GO:0052548	regulation of endopeptidase activity	-	0.0025	-	-	-	-
GO:0009892	negative regulation of metabolic process	-	0.0029	-	-	-	-
GO:0060315	negative regulation of ryanodine-sensitive calcium-release channel activity	-	0.0033	-	-	-	-
GO:0052547	regulation of peptidase activity	-	0.0034	-	-	-	-
GO:0006883	cellular sodium ion homeostasis	-	0.0043	-	-	-	-
GO:0071241	cellular response to inorganic substance	-	0.0044	-	-	-	-
GO:0071436	sodium ion export	-	0.0048	-	-	-	-
GO:0090066	regulation of anatomical structure size	-	0.0051	-	-	-	-
GO:0008203	cholesterol metabolic process	-	0.0052	-	-	-	-
GO:0051205	protein insertion into membrane	-	0.0053	-	-	-	-
GO:0009636	response to toxic substance	-	0.0053	-	-	-	-
GO:0008361	regulation of cell size	-	0.0054	-	-	-	-
GO:0009628	response to abiotic stimulus	-	0.0064	-	-	-	-
GO:0055067	monovalent inorganic cation homeostasis	-	0.0066	-	-	-	-
GO:0031324	negative regulation of cellular metabolic process	-	0.0069	-	-	-	-
GO:0050690	regulation of defense response to virus by virus	-	0.0077	-	-	-	-
GO:0010001	glial cell differentiation	-	0.0079	-	-	0.0024	-
GO:1901988	negative regulation of cell cycle phase transition	-	0.0079	-	-	-	-
GO:1901991	negative regulation of mitotic cell cycle phase transition	-	0.0082	-	-	-	-
GO:0042063	gliogenesis	-	0.0085	-	-	0.0048	-
GO:0009135	purine nucleoside diphosphate metabolic process	-	0.0085	-	-	-	-
GO:0009179	purine ribonucleoside diphosphate metabolic process	-	0.0085	-	-	-	-
GO:0010563	negative regulation of phosphorus metabolic process	-	0.009	-	-	-	-
GO:0045936	negative regulation of phosphate metabolic process	-	0.009	-	-	-	-
GO:1903829	positive regulation of cellular protein localization	-	0.0093	-	-	-	-
GO:0006695	cholesterol biosynthetic process	-	0.0095	-	-	-	-
GO:0010256	endomembrane system organization	-	0.0099	-	-	-	-
GO:0006511	ubiquitin-dependent protein catabolic process	-	-	-	-	0.0071	0.00011
GO:0019941	modification-dependent protein catabolic process	-	-	-	-	-	0.00017
GO:0043632	modification-dependent macromolecule catabolic process	-	-	-	-	-	0.00024
GO:0051261	protein depolymerization	-	-	-	-	0.0013	0.0018
GO:0043161	proteasome-mediated ubiquitin-dependent protein catabolic process	-	-	-	-	-	0.0028
GO:1901998	toxin transport	-	-	-	-	0.0032	-
GO:0070647	protein modification by small protein conjugation or removal	-	-	-	-	0.0036	-
GO:0051186	cofactor metabolic process	-	-	-	-	0.0054	-
GO:0042391	regulation of membrane potential	-	-	-	-	0.0086	-
GO:0045740	positive regulation of DNA replication	-	-	-	-	0.0087	-
GO:1903902	positive regulation of viral life cycle	-	-	-	-	0.0097	-
Note: Numbers in Column 3 to 8 are Benjamini-corrected p values.'-' represents none.
