# Supplementary material for: Cross-Species Analysis of Gene Expression and Function in Prefrontal Cortex, Hippocampus and Striatum
Source: PLoS One. 2016 Oct 7;11(10):e0164295. doi: 10.1371/journal.pone.0164295 (PMC5055290; doi:10.1371/journal.pone.0164295)
Supplement: S8 Table — (XLSX) [file pone.0164295.s010.xlsx]

## Sheet: Sheet1
S8 Table. Significantly enriched neuro-related BP terms of the highly expressed genes in human and mouse equivalent brain tissues.
GO ID	GO Term	human PFC	human HIP	human STR	mouse PFC	mouse HIP	mouse STR
GO:0007268	synaptic transmission	1.1e-10	3.7e-07	9.1e-07	8.1e-18	1.1e-15	2.1e-08
GO:0050804	modulation of synaptic transmission	2e-07	1.4e-06	7.7e-06	7e-16	2.6e-12	4.3e-08
GO:0001505	regulation of neurotransmitter levels	5.8e-06	0.00016	0.00034	3.9e-08	5.4e-07	4.4e-08
GO:0048489	synaptic vesicle transport	2.1e-06	0.00012	0.00034	2.8e-10	2.4e-07	4.7e-06
GO:0097479	synaptic vesicle localization	4.6e-06	0.00022	0.0006	1.3e-10	4.3e-07	8.6e-06
GO:0007269	neurotransmitter transport	2.8e-07	8.2e-05	0.0011	7.4e-07	2.3e-06	0.00029
GO:0031175	neuron projection development	2.2e-16	4.4e-17	8.7e-15	4.6e-09	1.2e-07	0.00041
GO:0007399	nervous system development	6e-19	9.9e-20	7.8e-18	1.7e-09	2e-09	0.00067
GO:0007611	neuron differentiation	2.9e-14	7.5e-14	3.3e-12	1.2e-06	3.5e-06	0.0018
GO:0022008	neurogenesis	3e-13	1.7e-13	5.1e-12	2.2e-07	5.5e-07	0.0023
GO:0045664	regulation of neuron differentiation	0.00035	8.8e-05	0.0013	1.6e-07	7.5e-06	0.003
GO:0048699	generation of neurons	3.5e-13	2e-13	1.4e-11	4.9e-07	1.2e-06	0.0033
GO:0050803	neuron projection morphogenesis	2.3e-14	1.7e-12	8.1e-12	1.8e-05	6.1e-06	0.0035
GO:0050767	neuron development	8e-15	2.4e-15	6.4e-14	7e-07	7.2e-06	0.0051
GO:0051960	negative regulation of neuron death	3.2e-06	8.9e-05	0.0013	3.1e-05	2.6e-05	0.009
GO:0051962	neurotransmitter secretion	2.2e-05	0.0019	-	2.8e-07	1.2e-06	2.7e-05
GO:0016079	regulation of synaptic plasticity	0.0025	0.0059	-	4.2e-08	5.3e-06	0.00021
GO:0007626	regulation of neurogenesis	0.0077	0.00091	-	4.9e-07	7.7e-06	0.0037
GO:0048666	regulation of nervous system development	0.0074	0.0015	-	1.7e-07	1.5e-05	0.0079
GO:1901215	neuron death	4.5e-07	5.2e-05	0.0046	2.5e-06	5.1e-06	-
GO:1901214	regulation of neuron death	1.2e-06	0.00014	0.0057	5.7e-06	1.1e-05	-
GO:0043523	regulation of neuron apoptotic process	2.3e-06	0.00038	0.0091	4.7e-05	1.5e-05	-
GO:0043524	negative regulation of neuron apoptotic process	5.8e-06	0.0002	0.0013	0.00088	3.1e-05	-
GO:0010975	regulation of neuron projection development	3.2e-05	1.3e-05	0.0002	4.5e-08	4e-05	-
GO:0051402	neuron apoptotic process	6.1e-08	4.9e-05	0.00062	0.00022	7.1e-05	-
GO:0045666	positive regulation of neuron projection development	0.0023	0.00096	0.00075	2e-05	0.00022	-
GO:0007270	axon development	2.2e-14	8.3e-13	4.7e-12	0.0068	0.00035	-
GO:0007409	axonogenesis	1.5e-14	1.7e-12	9.6e-12	0.0077	0.0008	-
GO:0010001	synaptic vesicle exocytosis	0.0015	-	-	2.8e-07	2e-06	9.6e-05
GO:0048167	learning or memory	0.0078	-	0.0013	0.0084	-	0.00082
GO:0030182	regulation of synapse structure or activity	0.0078	-	-	1.1e-08	1.2e-05	0.0033
GO:0050769	positive regulation of neurogenesis	-	0.0053	-	5e-05	1.7e-05	0.0034
GO:0048812	positive regulation of nervous system development	-	-	-	3.1e-05	2.1e-05	0.0097
GO:0070997	central nervous system development	1.9e-10	2.9e-10	6.1e-09	-	-	-
GO:0030901	midbrain development	7.9e-08	1.2e-08	5.9e-08	-	-	-
GO:0007420	brain development	1.9e-08	7.5e-08	1.9e-07	-	-	-
GO:0097485	neuron projection guidance	1.8e-09	1.2e-07	3.6e-07	-	-	-
GO:0007411	axon guidance	1.8e-09	1.2e-07	3.6e-07	-	-	-
GO:0048857	neural nucleus development	7.9e-08	1.1e-08	3.8e-07	-	-	-
GO:0060322	head development	1.2e-07	4.1e-07	9.3e-07	-	-	-
GO:0040011	locomotion	0.00017	3.6e-05	8.6e-05	-	-	-
GO:0008306	learning	0.0068	0.0064	0.0022	-	-	-
GO:0051588	locomotory behavior	-	-	-	0.0011	-	0.00021
GO:0050890	cognition	-	-	0.0042	-	-	0.00021
GO:0006836	positive regulation of neuron differentiation	-	-	-	7.2e-05	0.00012	-
GO:0010976	neuron-neuron synaptic transmission	-	-	-	0.00011	0.00031	-
GO:0061564	glial cell differentiation	-	0.0079	-	-	0.0024	-
GO:0042063	gliogenesis	-	0.0085	-	-	0.0048	-
GO:0007610	behavior	-	-	-	0.0044	0.0051	-
GO:0050805	negative regulation of synaptic transmission	-	-	-	0.0081	0.008	-
GO:0060996	regulation of synaptic vesicle exocytosis	0.0032	-	-	0.0026	-	-
GO:0097061	synaptic vesicle recycling	0.0035	-	-	0.0045	-	-
GO:0060291	long-term synaptic potentiation	0.0061	-	-	0.0075	-	-
GO:0007417	regulation of neurotransmitter transport	2.9e-05	0.0069	-	-	-	-
GO:0046928	dendritic spine development	-	-	-	7e-05	-	-
GO:0016358	dendrite development	-	-	-	9.2e-05	-	-
GO:0050905	neuromuscular process	-	-	-	0.00028	-	-
GO:0050808	synapse organization	-	-	-	0.0013	-	-
GO:0050773	regulation of dendrite development	-	-	-	0.0018	-	-
GO:0051961	negative regulation of nervous system development	-	-	-	0.0025	-	-
GO:2000300	dendritic spine organization	-	-	-	0.0032	-	-
GO:0060998	regulation of dendritic spine development	-	-	-	0.0035	-	-
GO:0036465	associative learning	-	-	0.0015	-	-	-
GO:0007612	regulation of neurotransmitter secretion	0.00026	-	-	-	-	-
GO:1903376	regulation of oxidative stress-induced neuron intrinsic apoptotic signaling pathway	0.0033	-	-	-	-	-
GO:0036480	neuron intrinsic apoptotic signaling pathway in response to oxidative stress	0.0033	-	-	-	-	-
GO:0001764	neuron migration	0.009	-	-	-	-	-
Note: Human-specific BP terms are highlighted in yellow.
