# Supplementary material for: Cross-Species Analysis of Gene Expression and Function in Prefrontal Cortex, Hippocampus and Striatum
Source: PLoS One. 2016 Oct 7;11(10):e0164295. doi: 10.1371/journal.pone.0164295 (PMC5055290; doi:10.1371/journal.pone.0164295)
Supplement: S9 Table — (XLSX) [file pone.0164295.s011.xlsx]

## Sheet: Sheet1
Human PFC top10
GO ID	GO Term	human PFC	human HIP	human STR	mouse PFC	mouse HIP	mouse STR
GO:0006613	cotranslational protein targeting to membrane	1.3e-35	1.2e-39	8.4e-39	-	-	-
GO:0045047	protein targeting to ER	2.5e-34	2.2e-39	2.9e-37	-	-	-
GO:0006614	SRP-dependent cotranslational protein targeting to membrane	3e-34	3.2e-38	3e-37	-	-	-
GO:0016259	selenocysteine metabolic process	3.4e-34	3.6e-36	7.3e-34	-	-	-
GO:0072599	establishment of protein localization to endoplasmic reticulum	1.5e-33	1.9e-38	1.7e-36	-	-	-
GO:0070972	protein localization to endoplasmic reticulum	9.6e-32	1.3e-37	1e-35	-	-	-
GO:0001887	selenium compound metabolic process	1.5e-31	5e-33	3.5e-32	-	-	-
GO:0051649	establishment of localization in cell	5.1e-31	7.8e-32	7.2e-28	9e-11	1.6e-06	2.7e-09
GO:0006612	protein targeting to membrane	5.4e-31	4.1e-34	1.5e-32	-	-	-
GO:0061024	membrane organization	5.5e-31	5.7e-32	4.1e-26	2.5e-05	0.0016	0.0065
Human HIP top10
GO ID	GO Term	human PFC	human HIP	human STR	mouse PFC	mouse HIP	mouse STR
GO:0006613	cotranslational protein targeting to membrane	1.3e-35	1.2e-39	8.4e-39	-	-	-
GO:0045047	protein targeting to ER	2.5e-34	2.2e-39	2.9e-37	-	-	-
GO:0072599	establishment of protein localization to endoplasmic reticulum	1.5e-33	1.9e-38	1.7e-36	-	-	-
GO:0006614	SRP-dependent cotranslational protein targeting to membrane	3e-34	3.2e-38	3e-37	-	-	-
GO:0070972	protein localization to endoplasmic reticulum	9.6e-32	1.3e-37	1e-35	-	-	-
GO:0016259	selenocysteine metabolic process	3.4e-34	3.6e-36	7.3e-34	-	-	-
GO:0090150	establishment of protein localization to membrane	6.6e-29	1.7e-34	2.1e-27	-	-	-
GO:0006612	protein targeting to membrane	5.4e-31	4.1e-34	1.5e-32	-	-	-
GO:0001887	selenium compound metabolic process	1.5e-31	5e-33	3.5e-32	-	-	-
GO:0061024	membrane organization	5.5e-31	5.7e-32	4.1e-26	2.5e-05	0.0016	0.0065
Human STR top10
GO ID	GO Term	human PFC	human HIP	human STR	mouse PFC	mouse HIP	mouse STR
GO:0006613	cotranslational protein targeting to membrane	1.3e-35	1.2e-39	8.4e-39	-	-	-
GO:0045047	protein targeting to ER	2.5e-34	2.2e-39	2.9e-37	-	-	-
GO:0006614	SRP-dependent cotranslational protein targeting to membrane	3e-34	3.2e-38	3e-37	-	-	-
GO:0072599	establishment of protein localization to endoplasmic reticulum	1.5e-33	1.9e-38	1.7e-36	-	-	-
GO:0070972	protein localization to endoplasmic reticulum	9.6e-32	1.3e-37	1e-35	-	-	-
GO:0016259	selenocysteine metabolic process	3.4e-34	3.6e-36	7.3e-34	-	-	-
GO:0006612	protein targeting to membrane	5.4e-31	4.1e-34	1.5e-32	-	-	-
GO:0001887	selenium compound metabolic process	1.5e-31	5e-33	3.5e-32	-	-	-
GO:0000184	nuclear-transcribed mRNA catabolic process, nonsense-mediated decay	2e-30	8.9e-32	9.3e-30	-	-	-
GO:0051649	establishment of localization in cell	5.1e-31	7.8e-32	7.2e-28	9e-11	1.6e-06	2.7e-09
Mouse PFC top10
GO ID	GO Term	human PFC	human HIP	human STR	mouse PFC	mouse HIP	mouse STR
GO:0007268	synaptic transmission	1.1e-10	3.7e-07	9.1e-07	8.1e-18	1.1e-15	2.1e-08
GO:0046034	ATP metabolic process	6.2e-22	4.6e-19	2.2e-19	1.1e-17	2.4e-15	1.2e-17
GO:0009199	ribonucleoside triphosphate metabolic process	1.2e-20	7.3e-18	3.4e-18	1.1e-17	2e-15	9.9e-18
GO:0009126	purine nucleoside monophosphate metabolic process	2.5e-18	2.2e-16	4e-18	1.1e-17	5.3e-15	1.1e-17
GO:0006753	nucleoside phosphate metabolic process	7.9e-15	3.3e-12	1.4e-15	1.1e-17	1.7e-14	5.6e-16
GO:0009205	purine ribonucleoside triphosphate metabolic process	3.2e-21	2.2e-18	9.8e-19	1.2e-17	2e-15	2.3e-17
GO:0009167	purine ribonucleoside monophosphate metabolic process	2.2e-18	1.9e-16	3.4e-18	1.2e-17	5e-15	1.7e-17
GO:0009161	ribonucleoside monophosphate metabolic process	2e-17	1.5e-15	3.1e-17	1.3e-17	7.1e-15	1.2e-17
GO:0009117	nucleotide metabolic process	3.4e-15	5e-12	2.1e-15	1.3e-17	1.9e-14	5.8e-16
GO:0009144	purine nucleoside triphosphate metabolic process	1.4e-20	8.8e-18	4.1e-18	2e-17	4.9e-15	2.1e-17
Mouse HIP top10
GO ID	GO Term	human PFC	human HIP	human STR	mouse PFC	mouse HIP	mouse STR
GO:0007268	synaptic transmission	1.1e-10	3.7e-07	9.1e-07	8.1e-18	1.1e-15	2.1e-08
GO:0009199	ribonucleoside triphosphate metabolic process	1.2e-20	7.3e-18	3.4e-18	1.1e-17	2e-15	9.9e-18
GO:0009205	purine ribonucleoside triphosphate metabolic process	3.2e-21	2.2e-18	9.8e-19	1.2e-17	2e-15	2.3e-17
GO:0046034	ATP metabolic process	6.2e-22	4.6e-19	2.2e-19	1.1e-17	2.4e-15	1.2e-17
GO:0009144	purine nucleoside triphosphate metabolic process	1.4e-20	8.8e-18	4.1e-18	2e-17	4.9e-15	2.1e-17
GO:0009167	purine ribonucleoside monophosphate metabolic process	2.2e-18	1.9e-16	3.4e-18	1.2e-17	5e-15	1.7e-17
GO:0009126	purine nucleoside monophosphate metabolic process	2.5e-18	2.2e-16	4e-18	1.1e-17	5.3e-15	1.1e-17
GO:0009161	ribonucleoside monophosphate metabolic process	2e-17	1.5e-15	3.1e-17	1.3e-17	7.1e-15	1.2e-17
GO:0006753	nucleoside phosphate metabolic process	7.9e-15	3.3e-12	1.4e-15	1.1e-17	1.7e-14	5.6e-16
GO:0009141	nucleoside triphosphate metabolic process	1.4e-18	5.4e-16	2.5e-16	3.2e-17	1.7e-14	1.5e-16
Mouse STR top10
GO ID	GO Term	human PFC	human HIP	human STR	mouse PFC	mouse HIP	mouse STR
GO:0009199	ribonucleoside triphosphate metabolic process	1.2e-20	7.3e-18	3.4e-18	1.1e-17	2e-15	9.9e-18
GO:0009126	purine nucleoside monophosphate metabolic process	2.5e-18	2.2e-16	4e-18	1.1e-17	5.3e-15	1.1e-17
GO:0046034	ATP metabolic process	6.2e-22	4.6e-19	2.2e-19	1.1e-17	2.4e-15	1.2e-17
GO:0009161	ribonucleoside monophosphate metabolic process	2e-17	1.5e-15	3.1e-17	1.3e-17	7.1e-15	1.2e-17
GO:0009167	purine ribonucleoside monophosphate metabolic process	2.2e-18	1.9e-16	3.4e-18	1.2e-17	5e-15	1.7e-17
GO:0046128	purine ribonucleoside metabolic process	1.5e-15	3.5e-13	4.2e-14	2.1e-17	2.5e-14	1.9e-17
GO:0009144	purine nucleoside triphosphate metabolic process	1.4e-20	8.8e-18	4.1e-18	2e-17	4.9e-15	2.1e-17
GO:0009205	purine ribonucleoside triphosphate metabolic process	3.2e-21	2.2e-18	9.8e-19	1.2e-17	2e-15	2.3e-17
GO:0042278	purine nucleoside metabolic process	2.2e-15	5.4e-13	6.4e-14	3.2e-17	4.9e-14	3.3e-17
GO:0009123	nucleoside monophosphate metabolic process	1.7e-16	8.5e-15	2.5e-16	2e-17	5.2e-14	8.4e-17
